# Supplementary material for: Estimating relative biomasses of organisms in microbiota using “phylopeptidomics”
Source: Microbiome. 2020 Mar 6;8:30. doi: 10.1186/s40168-020-00797-x (PMC7060547; doi:10.1186/s40168-020-00797-x)
Supplement: Supplementary file 5 — Additional file 4: Supplementary Table SI. Proteomic results for the 27 S. flexneri/S. bongori samples. [file 40168_2020_797_MOESM4_ESM.xlsx]

## Sheet: Table SI
	Supplementary Table SI: number of TSMs, specific TSMs and specific peptide sequences assigned for the 27 samples at different taxonomical levels: superkingdom, phylum, class, order, family, genus, species and strain.
	Shigella:Salmonella ratio	1:0 ratio						1:0.1 ratio						1:0.2 ratio						1:0.5 ratio						1:1 ratio						0.5:1 ratio						0.2:1 ratio						0.1:1 ratio
	Replicate	1		2		3		1		2		3		1		2		3		1		2		3		1		2		3		1		2		3		1		2		3		1		2		3
	RAW	L00221		L00256		L00291		L00225		L00370		L00297		L00227		L00265		L00300		L00702		L00270		L00303		L00306		L00231		L00273		L00241		L00287		L00321		L00239		L00285		L00318		L00237		L00282		L00315
	DAT (DB=NCBInr_20150213)	F102509		F102590		F102623		F102511		F102670		F102632		F102512		F102615		F102656		F103112		F102616		F102657		F102659		F102514		F102617		F102519		F102621		F102666		F102518		F102620		F102665		F102517		F102619		F102664
	Number of MS/MS	9827		10518		9540		10338		10388		10108		10151		10252		9596		9844		9270		9678		9426		9928		9327		9628		8647		9669		10113		9174		10129		10208		8246		10034
	Number of TSMs	2794		3887		3344		4008		3265		4047		3818		4320		3289		3561		3047		3671		3174		3524		3021		3047		2552		3111		3552		3001		3848		3794		2171		3498
	Number of unique peptides	1746		2512		2088		2323		2003		2420		2167		2656		2020		1998		1960		2133		1994		1921		1973		1837		1595		1812		2033		1811		2299		2223		1364		2016
	SUPERKINGDOM	Bacteria		Bacteria		Bacteria		Bacteria		Bacteria		Bacteria		Bacteria		Bacteria		Bacteria		Bacteria		Bacteria		Bacteria		Bacteria		Bacteria		Bacteria		Bacteria		Bacteria		Bacteria		Bacteria		Bacteria		Bacteria		Bacteria		Bacteria		Bacteria
	#TSMs	2765		3841		3309		3965		3225		4005		3772		4269		3246		3516		3018		3629		3142		3485		2989		3030		2531		3086		3533		2982		3819		3772		2154		3478
	#specific TSMs	993		1497		1308		1695		1348		1679		1651		1917		1507		1634		1395		1771		1504		1659		1365		1462		1241		1563		1658		1380		1863		1705		997		1713
	#specific peptide sequences	715		1107		915		1106		902		1159		1038		1340		1009		976		977		1112		977		944		978		938		821		975		987		885		1198		1066		661		1074
	PHYLUM	Proteobacteria		Proteobacteria		Proteobacteria		Proteobacteria		Proteobacteria		Proteobacteria		Proteobacteria		Proteobacteria		Proteobacteria		Proteobacteria		Proteobacteria		Proteobacteria		Proteobacteria		Proteobacteria		Proteobacteria		Proteobacteria		Proteobacteria		Proteobacteria		Proteobacteria		Proteobacteria		Proteobacteria		Proteobacteria		Proteobacteria		Proteobacteria
	#TSMs	2759		3824		3301		3950		3213		3984		3756		4255		3232		3502		3003		3613		3126		3472		2982		3013		2527		3062		3520		2971		3808		3759		2150		3458
	#specific TSMs	761		1175		1029		1357		1087		1332		1328		1543		1188		1243		1093		1335		1157		1302		1039		1168		965		1209		1360		1119		1478		1400		804		1373
	#specific peptide sequences	515		794		673		835		684		860		782		1028		739		686		725		785		713		707		715		714		617		724		771		682		905		832		505		817
	CLASS	Gammaproteobacteria		Gammaproteobacteria		Gammaproteobacteria		Gammaproteobacteria		Gammaproteobacteria		Gammaproteobacteria		Gammaproteobacteria		Gammaproteobacteria		Gammaproteobacteria		Gammaproteobacteria		Gammaproteobacteria		Gammaproteobacteria		Gammaproteobacteria		Gammaproteobacteria		Gammaproteobacteria		Gammaproteobacteria		Gammaproteobacteria		Gammaproteobacteria		Gammaproteobacteria		Gammaproteobacteria		Gammaproteobacteria		Gammaproteobacteria		Gammaproteobacteria		Gammaproteobacteria
	#TSMs	2758		3822		3295		3945		3209		3979		3754		4252		3229		3500		2999		3608		3122		3471		2979		3012		2524		3055		3518		2970		3806		3759		2150		3455
	#specific TSMs	754		1164		1016		1340		1068		1321		1314		1521		1174		1232		1076		1321		1146		1288		1027		1152		952		1197		1351		1103		1463		1394		792		1359
	#specific peptide sequences	502		773		656		811		667		839		760		1004		722		671		705		767		695		695		697		695		591		704		757		664		882		820		493		795
	ORDER	Enterobacteriales		Enterobacteriales		Enterobacteriales		Enterobacteriales		Enterobacteriales		Enterobacteriales		Enterobacteriales		Enterobacteriales		Enterobacteriales		Enterobacteriales		Enterobacteriales		Enterobacteriales		Enterobacteriales		Enterobacteriales		Enterobacteriales		Enterobacteriales		Enterobacteriales		Enterobacteriales		Enterobacteriales		Enterobacteriales		Enterobacteriales		Enterobacteriales		Enterobacteriales		Enterobacteriales
	#TSMs	2754		3812		3291		3945		3208		3974		3751		4247		3225		3496		2995		3606		3115		3467		2974		3010		2521		3046		3514		2969		3801		3757		2147		3449
	#specific TSMs	707		1101		963		1279		1016		1260		1264		1455		1119		1169		1022		1263		1094		1242		971		1104		914		1150		1297		1055		1403		1330		753		1306
	#specific peptide sequences	448		696		585		744		596		765		705		914		654		619		645		700		640		637		629		643		550		656		712		616		808		759		455		748
	FAMILY	Enterobacteriaceae		Enterobacteriaceae		Enterobacteriaceae		Enterobacteriaceae		Enterobacteriaceae		Enterobacteriaceae		Enterobacteriaceae		Enterobacteriaceae		Enterobacteriaceae		Enterobacteriaceae		Enterobacteriaceae		Enterobacteriaceae		Enterobacteriaceae		Enterobacteriaceae		Enterobacteriaceae		Enterobacteriaceae		Enterobacteriaceae		Enterobacteriaceae		Enterobacteriaceae		Enterobacteriaceae		Enterobacteriaceae		Enterobacteriaceae		Enterobacteriaceae		Enterobacteriaceae
	#TSMs	2754		3812		3291		3945		3208		3974		3751		4247		3225		3496		2995		3606		3115		3467		2974		3010		2521		3046		3514		2969		3801		3757		2147		3449
	#specific TSMs	704		1097		962		1280		1022		1260		1267		1458		1124		1166		1021		1266		1094		1241		971		1106		915		1151		1298		1059		1404		1331		755		1308
	#specific peptide sequences	444		694		586		746		600		767		709		918		657		616		642		704		639		639		627		644		550		656		711		618		808		757		455		750
	GENUS	Shigella	Salmonella	Shigella	Salmonella	Shigella	Salmonella	Shigella	Salmonella	Shigella	Salmonella	Shigella	Salmonella	Shigella	Salmonella	Shigella	Salmonella	Shigella	Salmonella	Shigella	Salmonella	Shigella	Salmonella	Shigella	Salmonella	Shigella	Salmonella	Shigella	Salmonella	Shigella	Salmonella	Shigella	Salmonella	Shigella	Salmonella	Shigella	Salmonella	Shigella	Salmonella	Shigella	Salmonella	Shigella	Salmonella	Shigella	Salmonella	Shigella	Salmonella	Shigella	Salmonella
	#TSMs	2753	1738	3806	2321	3284	1959	3805	2435	3088	1980	3845	2457	3491	2444	3949	2732	3039	2008	3064	2563	2610	2181	3156	2585	2533	2494	2727	2829	2398	2459	2350	2527	1941	2144	2620	2320	2516	3211	2164	2702	2746	3443	2669	3571	1503	2058	2367	3283
	#specific TSMs	49	0	71	0	58	0	75	70	49	63	69	70	60	130	74	147	58	100	47	197	37	183	41	227	23	296	25	378	20	249	22	324	18	278	21	369	14	507	8	397	13	552	10	518	4	315	4	556
	#specific peptide sequences	26	0	39	0	37	0	40	39	30	36	39	40	29	64	42	81	31	57	22	89	20	97	20	119	14	131	12	137	13	129	11	163	9	138	11	171	10	212	5	178	11	245	6	234	4	151	4	250
	SPECIES	Shigella flexneri	Salmonella bongori	Shigella flexneri	Salmonella bongori	Shigella flexneri	Salmonella bongori	Shigella flexneri	Salmonella bongori	Shigella flexneri	Salmonella bongori	Shigella flexneri	Salmonella bongori	Shigella flexneri	Salmonella bongori	Shigella flexneri	Salmonella bongori	Shigella flexneri	Salmonella bongori	Shigella flexneri	Salmonella bongori	Shigella flexneri	Salmonella bongori	Shigella flexneri	Salmonella bongori	Shigella flexneri	Salmonella bongori	Shigella flexneri	Salmonella bongori	Shigella flexneri	Salmonella bongori	Shigella flexneri	Salmonella bongori	Shigella flexneri	Salmonella bongori	Shigella flexneri	Salmonella bongori	Shigella flexneri	Salmonella bongori	Shigella flexneri	Salmonella bongori	Shigella flexneri	Salmonella bongori	Shigella flexneri	Salmonella bongori	Shigella flexneri	Salmonella bongori	Shigella flexneri	Salmonella bongori
	#TSMs	2753	1565	3806	2050	3283	1737	3801	2256	3084	1824	3841	2248	3484	2285	3942	2538	3033	1856	3055	2434	2603	2074	3147	2442	2521	2409	2715	2745	2385	2385	2343	2457	1933	2093	2307	2554	2503	3173	2152	2664	2732	3392	2651	3544	1493	2045	2355	3259
	#specific TSMs	35	0	54	0	41	0	49	22	37	19	50	19	40	47	49	52	36	35	26	70	20	71	21	88	13	101	17	126	11	98	12	129	9	112	9	148	9	200	6	155	8	221	5	195	2	126	2	209
	#specific peptide sequences	20	0	31	0	28	0	31	15	21	14	28	12	21	27	29	31	22	24	15	34	13	41	13	54	9	60	8	60	7	58	6	76	4	61	5	78	7	99	4	83	6	123	4	103	2	66	2	114
	STRAIN	Shigella flexneri 2a str. 301	Salmonella bongori NCTC 12419	Shigella flexneri 2a str. 301	Salmonella bongori NCTC 12419	Shigella flexneri 2a str. 301	Salmonella bongori NCTC 12419	Shigella flexneri 2a str. 301	Salmonella bongori NCTC 12419	Shigella flexneri 2a str. 2457T	Salmonella bongori NCTC 12419	Shigella flexneri 2a str. 301	Salmonella bongori NCTC 12419	Shigella flexneri 2a str. 301	Salmonella bongori NCTC 12419	Shigella flexneri 2a str. 301	Salmonella bongori NCTC 12419	Shigella flexneri 2a str. 301	Salmonella bongori NCTC 12419	Shigella flexneri 2a str. 301	Salmonella bongori NCTC 12419	Shigella flexneri 2a str. 301	Salmonella bongori NCTC 12419	Shigella flexneri 2a str. 301	Salmonella bongori NCTC 12419	Shigella flexneri 2a str. 301	Salmonella bongori NCTC 12419	Shigella flexneri 2a str. 301	Salmonella bongori NCTC 12419	Shigella flexneri 2a str. 301	Salmonella bongori NCTC 12419	Shigella flexneri 2a str. 301	Salmonella bongori NCTC 12419	Shigella flexneri 2a str. 301	Salmonella bongori NCTC 12419	Shigella flexneri 2a str. 2457T	Salmonella bongori NCTC 12419	Shigella flexneri 2a str. 301	Salmonella bongori NCTC 12419	Shigella flexneri 2a str. 301	Salmonella bongori NCTC 12419	Shigella flexneri 2a str. 301	Salmonella bongori NCTC 12419	Shigella flexneri 2a str. 301	Salmonella bongori NCTC 12419	Shigella flexneri 2a str. 301	Salmonella bongori NCTC 12419	Shigella flexneri 2a str. 301	Salmonella bongori NCTC 12419
	#TSMs	2725	1556	3757	2036	3249	1723	3694	2234	3004	1806	3746	2228	3352	2263	3750	2515	2902	1836	2859	2409	2407	2052	2918	2411	2297	2385	2464	2716	2157	2363	2076	2427	1692	2067	1974	2513	2105	3142	1823	2640	2331	3361	2214	3523	1229	2023	1930	3326
	#specific TSMs	0	0	0	0	0	0	0	0	0	0	0	0	0	0	0	0	0	0	0	0	0	0	0	0	0	0	0	0	0	0	0	0	0	0	0	0	0	0	0	0	0	0	0	0	0	0	0	0
	#specific peptide sequences	0	0	0	0	0	0	0	0	0	0	0	0	0	0	0	0	0	0	0	0	0	0	0	0	0	0	0	0	0	0	0	0	0	0	0	0	0	0	0	0	0	0	0	0	0	0	0	0
	SIGNATURES*	Shigella flexneri 2a str. 301	Salmonella bongori NCTC 12419	Shigella flexneri 2a str. 301	Salmonella bongori NCTC 12419	Shigella flexneri 2a str. 301	Salmonella bongori NCTC 12419	Shigella flexneri 2a str. 301	Salmonella bongori NCTC 12419	Shigella flexneri 2a str. 2457T	Salmonella bongori NCTC 12419	Shigella flexneri 2a str. 301	Salmonella bongori NCTC 12419	Shigella flexneri 2a str. 301	Salmonella bongori NCTC 12419	Shigella flexneri 2a str. 301	Salmonella bongori NCTC 12419	Shigella flexneri 2a str. 301	Salmonella bongori NCTC 12419	Shigella flexneri 2a str. 301	Salmonella bongori NCTC 12419	Shigella flexneri 2a str. 301	Salmonella bongori NCTC 12419	Shigella flexneri 2a str. 301	Salmonella bongori NCTC 12419	Shigella flexneri 2a str. 301	Salmonella bongori NCTC 12419	Shigella flexneri 2a str. 301	Salmonella bongori NCTC 12419	Shigella flexneri 2a str. 301	Salmonella bongori NCTC 12419	Shigella flexneri 2a str. 301	Salmonella bongori NCTC 12419	Shigella flexneri 2a str. 301	Salmonella bongori NCTC 12419	Shigella flexneri 2a str. 2457T	Salmonella bongori NCTC 12419	Shigella flexneri 2a str. 301	Salmonella bongori NCTC 12419	Shigella flexneri 2a str. 301	Salmonella bongori NCTC 12419	Shigella flexneri 2a str. 301	Salmonella bongori NCTC 12419	Shigella flexneri 2a str. 301	Salmonella bongori NCTC 12419	Shigella flexneri 2a str. 301	Salmonella bongori NCTC 12419	Shigella flexneri 2a str. 301	Salmonella bongori NCTC 12419
	N	2697	21	3739	0	3225	0	3383	488	2789	318	3537	302	2864	795	3239	847	2583	513	2130	1426	1731	1214	2142	1485	1492	1558	1562	1822	1374	1557	1148	1789	856	1592	974	2041	687	2738	522	2365	832	3079	301	3373	99	1990	221	3126
	A	0.4	0.4	0.44	0.4	0.45	0.4	0.49	0.4	0.47	0.4	0.44	0.4	0.5	0.4	0.5	0.41	0.5	0.4	0.45	0.53	0.5	0.45	0.5	0.52	0.4	0.49	0.38	0.55	0.35	0.5	0.39	0.52	0.37	0.5	0.35	0.55	0.35	0.5	0.4	0.43	0.35	0.55	0.4	0.4	0.4	0.41	0.4	0.45
	a	0.013	0.013	0.013	0.013	0.013	0.013	0.013	0.013	0.013	0.013	0.013	0.013	0.013	0.013	0.013	0.013	0.013	0.013	0.014	0.014	0.014	0.014	0.0129	0.014	0.013	0.013	0.014	0.014	0.014	0.014	0.014	0.014	0.014	0.014	0.014	0.014	0.014	0.014	0.013	0.013	0.014	0.014	0.013	0.013	0.0131	0.014	0.0132	0.014
	b	0.082	0.082	0.082	0.082	0.082	0.082	0.082	0.082	0.082	0.082	0.082	0.082	0.082	0.082	0.082	0.082	0.082	0.082	0.081	0.081	0.081	0.081	0.081	0.081	0.082	0.082	0.081	0.081	0.081	0.081	0.081	0.081	0.081	0.081	0.081	0.081	0.0813	0.081	0.082	0.082	0.0811	0.081	0.082	0.082	0.0811	0.081	0.081	0.081
	* Signature [TSMs for taxon i, with reference taxon Ref(X origin) ] = Ni × ( Ai × exp( - Xi / ai) + (1 - Ai) × exp( - Xi / bi )) with Xi = phylogenetic distance from i to Ref
[truncated: 6 more columns]
