# Supplementary material for: Estimating relative biomasses of organisms in microbiota using “phylopeptidomics”
Source: Microbiome. 2020 Mar 6;8:30. doi: 10.1186/s40168-020-00797-x (PMC7060547; doi:10.1186/s40168-020-00797-x)
Supplement: Supplementary file 6 — Additional file 5: Supplementary Table SII. Relative quantification of S. flexneri and S. bongori results for the 27 S. flexneri/S. bongori samples. [file 40168_2020_797_MOESM5_ESM.xlsx]

## Sheet: Table SII
	Table SII: Relative quantification of Shigella flexneri and Salmonella bongori
				Number of TSMs at strain level					Number of specific peptides at species level					Protein based (Kleiner et al.) at species level					Phylopeptidomics SIGNATURES at strain level
	Shigella flexneri 2a str. 301	Salmonella bongori NCTC 12419	RATIO Shigella/ Total	Rep1	Rep2	Rep3	Mean	SD	Rep1	Rep2	Rep3	Mean	SD	Rep1	Rep2	Rep3	Mean	SD	Rep1	Rep2	Rep3	Mean	SD
	1	0	1	0.64	0.65	0.65	0.65	0.01	1	1	1	1	0	0.93	0.94	0.93	0.93	0.01	0.99	1	1	1	0
	1	0.1	0.91	0.62	0.62	0.63	0.62	0	0.67	0.6	0.7	0.66	0.05	0.75	0.74	0.73	0.74	0.01	0.87	0.9	0.92	0.9	0.02
	1	0.2	0.83	0.6	0.6	0.61	0.6	0.01	0.44	0.48	0.48	0.47	0.03	0.64	0.65	0.7	0.66	0.03	0.78	0.79	0.83	0.8	0.03
	1	0.5	0.67	0.54	0.54	0.55	0.54	0	0.31	0.24	0.19	0.25	0.06	0.56	0.55	0.52	0.55	0.02	0.6	0.59	0.59	0.59	0.01
	1	1	0.5	0.48	0.48	0.49	0.48	0.01	0.12	0.11	0.13	0.12	0.01	0.41	0.42	0.44	0.42	0.02	0.46	0.47	0.49	0.47	0.01
	0.5	1	0.33	0.46	0.45	0.44	0.45	0.01	0.07	0.06	0.06	0.06	0.01	0.39	0.36	0.33	0.36	0.03	0.39	0.35	0.32	0.35	0.03
	0.2	1	0.17	0.4	0.41	0.41	0.41	0	0.07	0.05	0.05	0.05	0.01	0.24	0.25	0.28	0.26	0.02	0.2	0.18	0.21	0.2	0.02
	0.1	1	0.09	0.39	0.38	0.37	0.38	0.01	0.04	0.03	0.02	0.03	0.01	0.2	0.18	0.17	0.18	0.02	0.08	0.05	0.07	0.07	0.02
	0	1	0	0.36	0.36	0.36	0.36	0	0	0	0	0	0	0.1	0.08	0.1	0.1	0.01	0	0.01	0	0	0.01
