# Supplementary material for: Estimating relative biomasses of organisms in microbiota using “phylopeptidomics”
Source: Microbiome. 2020 Mar 6;8:30. doi: 10.1186/s40168-020-00797-x (PMC7060547; doi:10.1186/s40168-020-00797-x)
Supplement: Supplementary file 7 — Additional file 6: Supplementary Table SIII. Proteins identified and SC quantified in the 27 S. flexneri/S. bongori samples. [file 40168_2020_797_MOESM6_ESM.xlsx]

## Sheet: TABLE SIII
Supplementary Table SIII : proteins identified in the 27 MS/MS experiments, with the complete list of taxa associated to proteins of identical sequence and proteins matching the same sets of peptides
DAT	Group	Accession	Description	Protein mass	Database	Organism(s)	Protein Spectral Count	Number of unique peptides
F102509	1	gi|446788306	MULTISPECIES: outer membrane porin protein C	41376.8	NCBInr	Enterobacteriaceae	131	17
F102509	1	gi|496267301	outer membrane protein C, partial	39287.5	NCBInr	Shigella flexneri 3a	91	14
F102509	1	gi|446788325	outer membrane porin protein C	41150.8	NCBInr	Escherichia coli	84	12
F102509	1	gi|446788299	MULTISPECIES: outer membrane porin protein C	40483.5	NCBInr	Escherichia;Escherichia coli	75	12
F102509	1	gi|486356275	outer membrane protein C	40486.5	NCBInr	Escherichia coli	69	8
F102509	1	gi|693256388	membrane protein	40728.6	NCBInr	Escherichia coli	64	9
F102509	1	gi|446788332	outer membrane porin protein C	41237.8	NCBInr	Escherichia albertii	54	10
F102509	1	gi|502670705	outer membrane porin protein C	40805.5	NCBInr	Citrobacter rodentium	27	5
F102509	1	gi|635724359	outer membrane protein C	41073.7	NCBInr	Citrobacter sp. MGH 55	23	6
F102509	1	gi|446659937	MULTISPECIES: outer membrane porin protein C	40264.4	NCBInr	Escherichia;Escherichia coli	14	3
F102509	1	gi|491427985	outer membrane porin protein C	41419.8	NCBInr	Edwardsiella tarda	12	2
F102509	1	gi|446900668	outer membrane phosphoporin protein E	39309.1	NCBInr	Escherichia coli	5	4
F102509	1	gi|6729727	Chain A, Ompf Porin Mutant D74a	37017.8	NCBInr	nospecies	5	4
F102509	1	gi|411774511	outer membrane protein F	38545.5	NCBInr	Enterobacteriaceae;Citrobacter freundii ATCC 8090 = MTCC 1658	3	2
F102509	2	gi|38000008	outer membrane protein A precursor	35346.6	NCBInr	Shigella flexneri 2002017;Shigella;Shigella flexneri 2a;Shigella flexneri	147	16
F102509	2	gi|740841711	membrane protein	38497.2	NCBInr	Pantoea sp. PSNIH2	51	4
F102509	2	gi|365748751	Outer membrane protein A	41068.4	NCBInr	Enterobacter cloacae complex;Enterobacter;Enterobacter cloacae EcWSU1;Enterobacter cloacae	47	6
F102509	2	gi|498975325	PREDICTED: outer membrane protein A-like	41973.8	NCBInr	Ceratitis capitata	21	4
F102509	3	gi|2624772	Chain A, Crystal Structure Of The Asymmetric Chaperonin Complex GroelGROES(ADP)7	57332.7	NCBInr	nospecies	207	29
F102509	3	gi|560185812	60 kda chaperonin groel	57463.8	NCBInr	Shigella dysenteriae	207	29
F102509	3	gi|6225121	RecName: Full=60 kDa chaperonin; AltName: Full=GroEL protein; AltName: Full=Protein Cpn60, partial	56794.4	NCBInr	Lelliottia amnigena	179	17
F102509	3	gi|502646953	MULTISPECIES: molecular chaperone GroEL	57441.8	NCBInr	Dickeya solani;Dickeya zeae;Dickeya	173	15
F102509	3	gi|568600404	MULTISPECIES: molecular chaperone GroEL	57420.7	NCBInr	Dickeya	163	15
F102509	3	gi|736792858	molecular chaperone GroEL	57668.9	NCBInr	Ewingella americana	160	13
F102509	3	gi|497322506	molecular chaperone GroEL	57830	NCBInr	Serratia sp. M24T3	155	12
F102509	3	gi|503339078	MULTISPECIES: molecular chaperone GroEL	57698.9	NCBInr	Rahnella aquatilis;Rahnella	150	13
F102509	3	gi|6225125	RecName: Full=60 kDa chaperonin; AltName: Full=GroEL protein; AltName: Full=Protein Cpn60, partial	56785.5	NCBInr	Erwinia aphidicola	146	13
F102509	3	gi|503741716	molecular chaperone GroEL	57528.9	NCBInr	Candidatus Moranella endobia	144	11
F102509	3	gi|496383511	molecular chaperone GroEL	57558.8	NCBInr	Pantoea sp. Sc1;gamma proteobacterium symbiont of Plautia stali	144	12
F102509	3	gi|495379707	molecular chaperone GroEL	57428.8	NCBInr	Pantoea sp. YR343;gamma proteobacterium symbiont of Macroscytus japonensis	144	12
F102509	3	gi|740180891	molecular chaperone GroEL	57416.9	NCBInr	Tatumella morbirosei	135	11
F102509	3	gi|748783274	molecular chaperone GroEL	57631	NCBInr	Haemophilus influenzae	129	9
F102509	3	gi|549800899	GroL protein	57779.1	NCBInr	Halyomorpha halys symbiont	127	9
F102509	3	gi|510817215	60 kDa chaperonin	57618.9	NCBInr	Erwinia tracheiphila;Erwinia mallotivora	126	11
F102509	3	gi|496405593	molecular chaperone GroEL	57600.9	NCBInr	Brenneria sp. EniD312	114	12
F102509	3	gi|296923603	GroEL	57059.7	NCBInr	uncultured bacterium	113	8
F102509	3	gi|496527001	groEL protein, partial	55835.1	NCBInr	gamma proteobacterium symbiont of Adomerus rotundus;gamma proteobacterium symbiont of Adomerus triguttulus	101	10
F102509	3	gi|736892519	molecular chaperone GroEL	57475.8	NCBInr	Erwinia typographi	99	13
F102509	3	gi|407378133	heat shock protein, partial	52137.3	NCBInr	endosymbiont of Columbicola exilicornis	97	9
F102509	3	gi|516063203	molecular chaperone GroEL	57657.9	NCBInr	gamma proteobacterium WG36	88	10
F102509	3	gi|34588127	RecName: Full=60 kDa chaperonin; AltName: Full=GroEL protein; AltName: Full=Protein Cpn60	57876.1	NCBInr	Haemophilus ducreyi 35000HP;Haemophilus ducreyi	85	5
F102509	3	gi|503027900	molecular chaperone GroEL	57712.8	NCBInr	gamma proteobacterium HdN1	84	9
F102509	3	gi|491985129	molecular chaperone GroEL	57771.1	NCBInr	Haemophilus parahaemolyticus;Haemophilus sputorum;Haemophilus paraphrohaemolyticus	74	7
F102509	3	gi|656058410	molecular chaperone GroEL	57337.8	NCBInr	Budvicia aquatica	71	8
F102509	3	gi|653023600	molecular chaperone GroEL	57234.7	NCBInr	Leminorella grimontii	69	10
F102509	3	gi|499814147	molecular chaperone GroEL	57271.7	NCBInr	Shewanella denitrificans	64	6
F102509	3	gi|479279128	GroEL protein, partial	55079.6	NCBInr	bacterium endosymbiont of Trichobius cf. cernyi	60	5
F102509	3	gi|499262505	molecular chaperone GroEL	57138.5	NCBInr	Methylococcus capsulatus;Methylocaldum szegediense	57	6
F102509	3	gi|491451733	MULTISPECIES: molecular chaperone GroEL	57327.8	NCBInr	Aeromonas	56	6
F102509	3	gi|517801423	molecular chaperone GroEL	57543.2	NCBInr	Rudaea cellulosilytica	56	6
F102509	3	gi|344225380	heat shock protein 60 family chaperone GroEL	45971.8	NCBInr	endosymbiont of Tevnia jerichonana;endosymbiont of Riftia pachyptila (vent Ph05)	54	5
F102509	3	gi|429163646	chaperonin GroL	57784.2	NCBInr	Neisseria lactamica;Eikenella corrodens;Neisseria sicca;Snodgrassella alvi;Neisseria shayeganii;Neisseria weaveri;Neisseria bacilliformis;Neisseria polysaccharea;Neisseria meningitidis;Neisseria sp. oral taxon 020;Neisseria sp. oral taxon 014;Snodgrassella alvi wkB2;Morococcus cerebrosus;Neisseria;Neisseria flavescens;Neisseria sp. oral taxon 020 str. F0370;Neisseria elongata subsp. glycolytica A…	52	5
F102509	3	gi|383212438	groEL, partial	56815.7	NCBInr	bacterium endosymbiont of Basilia truncata;bacterium endosymbiont of Nycteribia pleuralis;bacterium endosymbiont of Nycteribia allotopa;bacterium endosymbiont of Phthiridium sp. 3;bacterium endosymbiont of Penicillidia jenynsii;bacterium endosymbiont of Phthiridium hindlei;bacterium endosymbiont of Penicillidia oceanica acuminata;bacterium endosymbiont of Penicillidia monoceros;bacterium endosymb…	50	4
F102509	3	gi|426508054	Chain A, Crystal Structure Of Groel-Groes	28069.7	NCBInr	Cronobacter universalis NCTC 9529	50	8
F102509	3	gi|505202209	chaperonin GroEL	58267.8	NCBInr	Candidatus Kinetoplastibacterium galatii	46	5
F102509	3	gi|736875350	molecular chaperone GroEL	57331.5	NCBInr	Endozoicomonas montiporae	44	3
F102509	3	gi|504564778	molecular chaperone GroEL	57668.3	NCBInr	Advenella kashmirensis	34	3
F102509	3	gi|651615557	molecular chaperone GroEL	57878.3	NCBInr	Methylocaldum szegediense	34	3
F102509	3	gi|521973381	MULTISPECIES: molecular chaperone GroEL	57046.5	NCBInr	Methylomonas;Methylomonas denitrificans	34	3
F102509	3	gi|400759914	chaperonin GroL	57155.2	NCBInr	SAR86 cluster bacterium SAR86B	34	4
F102509	3	gi|504590108	molecular chaperone GroEL	58148.8	NCBInr	Thiocystis violascens;Marichromatium purpuratum 984	24	3
F102509	3	gi|496312475	molecular chaperone GroEL	57206	NCBInr	Luminiphilus syltensis	18	2
F102509	3	gi|491603105	RpoS	45920.7	NCBInr	Vibrio parahaemolyticus	16	2
F102509	3	gi|499786633	molecular chaperone GroEL	56770.1	NCBInr	Saccharophagus degradans	14	2
F102509	3	gi|226901721	LOW QUALITY PROTEIN: chaperonin GroS, partial	12123.5	NCBInr	Enterobacteriaceae;Escherichia sp. 3_2_53FAA;Escherichia coli	11	4
F102509	3	gi|189008660	GroEL	57981.4	NCBInr	Psychrobacter;Psychrobacter sp. G;Psychrobacter arcticus;Psychrobacter aquaticus;Psychrobacter cryohalolentis;Moraxella macacae;Moraxella boevrei;Psychrobacter sp. PAMC 21119;Psychrobacter sp. JCM 18903;Psychrobacter sp. JCM 18902;Psychrobacter sp. JCM 18901;Enhydrobacter aerosaccus;Psychrobacter frigidicola;Paenibacillus sophorae	6	2
F102509	3	gi|406915128	hypothetical protein ACD_60C00106G0006, partial	58639.2	NCBInr	uncultured bacterium	5	2
F102509	4	gi|446327616	invasin	38795.2	NCBInr	Shigella flexneri	74	20
F102509	4	gi|446327618	MULTISPECIES: invasin	38787.2	NCBInr	Enterobacteriaceae;Shigella	54	15
F102509	5	gi|297787753	Chain A, Structure Of The Qb Replicase, An Rna-Dependent Rna Polymerase Consisting Of Viral And Host Proteins	74094.3	NCBInr	nospecies	284	25
F102509	5	gi|445953893	MULTISPECIES: elongation factor Tu	43427.4	NCBInr	Salmonella enterica subsp. enterica serovar Enteritidis str. 08-1080;Salmonella enterica subsp. enterica serovar Dublin str. UC16;Salmonella enterica;Salmonella;Salmonella enterica subsp. enterica serovar Bovismorbificans str. 3114;Salmonella enterica subsp. enterica serovar Pullorum	279	20
F102509	5	gi|496402210	elongation factor Tu	43299.2	NCBInr	Dickeya dadantii;Dickeya zeae;Dickeya;Brenneria sp. EniD312	226	14
F102509	5	gi|742464370	elongation factor Tu, partial	43300.2	NCBInr	Dickeya dadantii	217	14
F102509	5	gi|655275862	elongation factor Tu	43265.2	NCBInr	Phaseolibacter flectens	209	13
F102509	5	gi|492805503	MULTISPECIES: elongation factor Tu	43371.3	NCBInr	Pectobacterium	204	14
F102509	5	gi|740182095	elongation factor Tu, partial	37736.2	NCBInr	Tatumella sp. UCD-D_suzukii	200	10
F102509	5	gi|491434817	translation elongation factor Tu, partial	39508.1	NCBInr	Edwardsiella;Edwardsiella piscicida;Edwardsiella tarda;Edwardsiella ictaluri;Edwardsiella hoshinae	189	12
F102509	5	gi|694448280	PREDICTED: elongation factor G-2, chloroplastic-like	121624	NCBInr	Pyrus x bretschneideri	183	11
F102509	5	gi|551612074	elongation factor Tu	43300.2	NCBInr	Yersinia pestis	179	13
F102509	5	gi|490528149	elongation factor Tu	43396.2	NCBInr	Yersinia aldovae;Yersinia kristensenii;Yersinia enterocolitica	174	12
F102509	5	gi|740844497	elongation factor Tu	43400.3	NCBInr	Pantoea sp. PSNIH2	173	12
F102509	5	gi|490850339	elongation factor Tu	43358.3	NCBInr	Yersinia rohdei;Yersinia frederiksenii	173	11
F102509	5	gi|546687042	hypothetical protein D910_00694, partial	120873	NCBInr	Dendroctonus ponderosae	172	13
F102509	5	gi|562746265	elongation factor Tu	43430.3	NCBInr	Erwinia piriflorinigrans	165	11
F102509	5	gi|496121088	elongation factor Tu	43355.1	NCBInr	Aliiglaciecola lipolytica	150	8
F102509	5	gi|515334763	elongation factor Tu	43378.5	NCBInr	Candidatus Hamiltonella defensa	100	7
F102509	5	gi|2369696	elongation factor Ef-Tu	40472.9	NCBInr	Buchnera aphidicola	92	5
F102509	5	gi|506360097	elongation factor Tu	43408.3	NCBInr	Tolumonas auensis	92	8
F102509	5	gi|648504819	elongation factor Tu	43387.2	NCBInr	Fangia hongkongensis	88	4
F102509	5	gi|506353553	elongation factor Tu	43630.5	NCBInr	Candidatus Hamiltonella defensa	77	6
F102509	5	gi|270341139	elongation factor Tu	28788.6	NCBInr	Aeromonas molluscorum	73	3
F102509	5	gi|654575606	elongation factor Tu	43444.1	NCBInr	Candidatus Stoquefichus massiliensis;Kandleria vitulina	69	2
F102509	5	gi|229355989	translation elongation factor Tu	45287	NCBInr	Vibrio cholerae;Vibrio cholerae BX 330286	69	5
F102509	5	gi|313837938	translation elongation factor Tu	44536.5	NCBInr	Propionibacterium acnes HL086PA1;Propionibacterium acnes JCM 18909;Propionibacterium acnes;Propionibacterium sp. HGH0353;Propionibacterium	67	3
F102509	5	gi|6539452	EF-Tu	43798.2	NCBInr	Bacteroides coprophilus;Porphyromonas gulae;Bacteroides graminisolvens;Bacteroides salyersiae;Parabacteroides distasonis;Algoriphagus marincola;Alistipes sp. CAG:268;Parabacteroides johnsonii;Porphyromonadaceae COT-184_OH4590;Alistipes timonensis;Bacteroides sp. D2;Parabacteroides merdae;Tannerella forsythensis;Parabacteroides gordonii;Porphyromonas;Bacteroides;Bacteroides vulgatus;Candidatus Ali…	57	2
F102509	5	gi|494138887	elongation factor Tu	43960.2	NCBInr	Synechococcus sp. CB0205;Aeromicrobium marinum	57	2
F102509	5	gi|499441530	elongation factor Tu	43896.2	NCBInr	Synechococcus sp. KORDI-100;Synechococcus sp. WH 8102;Synechococcus sp. CC9616	57	2
F102509	5	gi|658652818	elongation factor Tu, partial	26269	NCBInr	Acinetobacter nosocomialis	46	3
F102509	5	gi|444759516	translation elongation factor Tu	37147.1	NCBInr	Acinetobacter sp. NIPH 758;Acinetobacter;Acinetobacter gerneri MTCC 9824;Acinetobacter lwoffii;Acinetobacter sp. WC-743;Acinetobacter bereziniae;Acinetobacter guillouiae;Acinetobacter gerneri;Acinetobacter sp. COS3	46	3
F102509	5	gi|499839929	elongation factor Tu	43572.7	NCBInr	Candidatus Baumannia cicadellinicola	45	3
F102509	5	gi|501100038	elongation factor Tu	42977.2	NCBInr	Rickettsia akari	22	2
F102509	5	gi|738822312	elongation factor Tu	43439.2	NCBInr	Paenibacillus sp. P1XP2	16	2
F102509	5	gi|385251657	Chain H, Models For The T. Thermophilus Ribosome Recycling Factor And The E. Coli Elongation Factor G Bound To The E. Coli Post-termination Complex	77444.4	NCBInr	nospecies	15	11
F102509	5	gi|547295987	elongation factor Tu	44216.5	NCBInr	Clostridium sp. CAG:1219	11	2
F102509	5	gi|656055443	elongation factor G	77666.4	NCBInr	Budvicia aquatica	6	4
F102509	5	gi|506353554	elongation factor G	78161	NCBInr	Candidatus Hamiltonella defensa	6	4
F102509	5	gi|496188343	elongation factor G (EF-G)	78450.9	NCBInr	Providencia burhodogranariea	4	3
F102509	5	gi|504034628	elongation factor G	78805.5	NCBInr	Serratia symbiotica	3	2
F102509	5	gi|500911242	elongation factor Ts	30465.8	NCBInr	Enterobacter sp. 638	2	2
F102509	6	gi|485655993	malate dehydrogenase	32488.3	NCBInr	Escherichia coli	115	15
F102509	6	gi|281602614	Malate dehydrogenase	35218.7	NCBInr	Shigella flexneri 2002017;Shigella boydii;Shigella flexneri;Enterobacteriaceae;Escherichia coli;Escherichia	115	15
F102509	6	gi|691221476	malate dehydrogenase	32204.3	NCBInr	Pantoea rwandensis	79	5
F102509	6	gi|3388001	malate dehydrogenase	30041.8	NCBInr	Escherichia coli	77	13
F102509	6	gi|727337856	malate dehydrogenase	32449.3	NCBInr	Pantoea sp. FF5	77	5
F102509	6	gi|23263486	malate dehydrogenase	26486.9	NCBInr	Pantoea endophytica	62	8
F102509	6	gi|108860790	RecName: Full=Malate dehydrogenase, partial	14039.6	NCBInr	Klebsiella pneumoniae	8	3
F102509	7	gi|445925954	pyruvate dehydrogenase	99962.1	NCBInr	Escherichia coli;Escherichia	84	28
F102509	7	gi|22219207	Chain A, E. Coli Pyruvate Dehydrogenase	99817	NCBInr	nospecies	84	28
F102509	7	gi|445925970	pyruvate dehydrogenase	99948.1	NCBInr	Shigella flexneri	84	28
F102509	7	gi|445925985	pyruvate dehydrogenase	99771	NCBInr	Salmonella enterica	67	21
F102509	7	gi|554955243	pyruvate dehydrogenase subunit E1	99788	NCBInr	Salmonella enterica	64	19
F102509	7	gi|488977835	MULTISPECIES: pyruvate dehydrogenase	99657	NCBInr	Klebsiella;Klebsiella pneumoniae	58	16
F102509	7	gi|647262919	pyruvate dehydrogenase	99615	NCBInr	Klebsiella sp. 10982	54	15
F102509	7	gi|640533287	pyruvate dehydrogenase	100042	NCBInr	Pantoea sp. IMH	50	13
F102509	7	gi|505181120	pyruvate dehydrogenase	99720	NCBInr	Enterobacter aerogenes	44	14
F102509	7	gi|740180286	pyruvate dehydrogenase	99932	NCBInr	Tatumella morbirosei	44	11
F102509	7	gi|510817454	pyruvate dehydrogenase subunit E1	99962.1	NCBInr	Erwinia tracheiphila	43	10
F102509	7	gi|736939595	pyruvate dehydrogenase	99728.9	NCBInr	Erwinia mallotivora	41	12
F102509	7	gi|692294235	pyruvate dehydrogenase	100065	NCBInr	Arsenophonus endosymbiont of Nilaparvata lugens	23	6
F102509	7	gi|515334403	pyruvate dehydrogenase	100672	NCBInr	Candidatus Hamiltonella defensa	13	2
F102509	7	gi|488493961	Pyruvate dehydrogenase E1 component	99267.7	NCBInr	Vibrio;Vibrio nigripulchritudo;Grimontia indica;Vibrio brasiliensis;Aliagarivorans taiwanensis;Grimontia hollisae;Shewanella amazonensis;Agarivorans albus;Shewanella violacea;Vibrio genomosp. F10;Vibrio coralliilyticus;Shewanella denitrificans;Vibrio halioticoli;Vibrio pacinii;Psychromonas sp. CNPT3;Photobacterium sp. AK15;Aliagarivorans marinus	10	2
F102509	7	gi|492012684	pyruvate dehydrogenase	99752.2	NCBInr	Pasteurella dagmatis;Haemophilus sp. FF7;Pasteurella sp. FF6;Pasteurella multocida	3	2
F102509	8	gi|491192919	protein disaggregation chaperone	95727	NCBInr	Shigella flexneri	126	26
F102509	8	gi|736918874	protein disaggregation chaperone	95215.5	NCBInr	Erwinia oleae;Erwinia sp. 9145	91	13
F102509	8	gi|736893852	protein disaggregation chaperone	95362.8	NCBInr	Erwinia typographi	90	13
F102509	8	gi|573022631	ATP-dependent chaperone protein	96055.2	NCBInr	Sodalis sp. HS1	81	11
F102509	8	gi|746470030	protein disaggregation chaperone	95653.2	NCBInr	Pectobacterium carotovorum	79	10
F102509	8	gi|740180017	protein disaggregation chaperone	95205.8	NCBInr	Tatumella morbirosei	75	13
F102509	8	gi|506440349	protein disaggregation chaperone	95706	NCBInr	Enterobacter sp. 638	70	14
F102509	8	gi|691222002	protein disaggregation chaperone	95252.8	NCBInr	Pantoea rwandensis	69	12
F102509	8	gi|506352716	protein disaggregation chaperone	95312.9	NCBInr	Edwardsiella ictaluri	65	11
F102509	8	gi|503996898	MULTISPECIES: protein disaggregation chaperone	95933.2	NCBInr	Vibrio;Vibrio mytili	61	8
F102509	8	gi|503874140	protein disaggregation chaperone	95676.1	NCBInr	Aestuariibacter salexigens;Glaciecola nitratireducens	58	9
F102509	8	gi|226881149	ClpB	95242.2	NCBInr	Psychromonas ossibalaenae;Psychromonas aquimarina;Psychromonas sp. SP041;Psychromonas arctica	57	8
F102509	8	gi|505277148	protein disaggregation chaperone	96134.9	NCBInr	Psychromonas sp. CNPT3	56	8
F102509	8	gi|491488272	ATP-dependent Clp protease, ATP-binding subunit ClpB	95557.4	NCBInr	Aeromonas diversa	55	9
F102509	8	gi|72384775	chaperone putative	76661.1	NCBInr	Haemophilus parahaemolyticus;Actinobacillus capsulatus;Actinobacillus suis;Mannheimia haemolytica serotype A1/A6 str. PKL10;Bibersteinia trehalosi USDA-ARS-USMARC-188;Mannheimia varigena USDA-ARS-USMARC-1388;Haemophilus sputorum;Actinobacillus equuli;Mannheimia granulomatis;Bibersteinia trehalosi USDA-ARS-USMARC-190;Actinobacillus minor;Actinobacillus ureae;Haemophilus parasuis 29755;Bibersteinia…	55	7
F102509	8	gi|499458130	protein disaggregation chaperone	95774.3	NCBInr	Photorhabdus luminescens	55	9
F102509	8	gi|499955422	protein disaggregation chaperone	96682.4	NCBInr	Shewanella frigidimarina	55	8
F102509	8	gi|501283294	protein disaggregation chaperone	95831.2	NCBInr	Shewanella woodyi	55	6
F102509	8	gi|515602837	protein disaggregation chaperone	95808.2	NCBInr	Vibrio genomosp. F10;Vibrio genomosp. F6	55	7
F102509	8	gi|740365810	protein disaggregation chaperone	95698.1	NCBInr	Xenorhabdus bovienii	55	9
F102509	8	gi|500095495	protein disaggregation chaperone	95814.6	NCBInr	Psychromonas ingrahamii	54	8
F102509	8	gi|558560160	chaperone protein ClpB	95547	NCBInr	Serratia sp. DD3	54	8
F102509	8	gi|749448536	clpB protein	71834.5	NCBInr	Vibrio sp. JCM 19241	48	6
F102509	8	gi|597811592	TssH/ClpB protein	95319.1	NCBInr	Gilliamella apicola	47	6
F102509	8	gi|654655003	protein disaggregation chaperone	95371	NCBInr	Ferrimonas senticii	46	7
F102509	8	gi|684142278	ClpB protein	74029.6	NCBInr	Photobacterium aphoticum	46	6
F102509	8	gi|666658980	protein disaggregation chaperone	95056	NCBInr	Lysobacter daejeonensis;Lysobacter antibioticus;Lysobacter capsici	45	5
F102509	8	gi|518452678	protein disaggregation chaperone	95845.8	NCBInr	Amphritea japonica	44	7
F102509	8	gi|498005170	protein disaggregation chaperone	96236.4	NCBInr	Vibrio anguillarum;Vibrio ordalii;Vibrio	44	6
F102509	8	gi|503583300	protein disaggregation chaperone	95531.6	NCBInr	Methylomonas methanica	43	6
F102509	8	gi|500193538	protein disaggregation chaperone	95053.7	NCBInr	Shewanella loihica;Shewanella waksmanii;Shewanella colwelliana;Shewanella sp. cp20;Shewanella sp. ECSMB14101	43	6
F102509	8	gi|522073628	protein disaggregation chaperone	95760.8	NCBInr	Endozoicomonas elysicola;Endozoicomonas montiporae	42	6
F102509	8	gi|517403819	protein disaggregation chaperone	95812	NCBInr	Legionella shakespearei	42	6
F102509	8	gi|655041564	protein disaggregation chaperone	96027	NCBInr	Thiothrix lacustris	42	6
F102509	8	gi|648529301	protein disaggregation chaperone	96371.5	NCBInr	Thiothrix flexilis	41	5
F102509	8	gi|269468202	ATP-dependent Clp protease ATP-binding subunit ClpB	95133.9	NCBInr	uncultured SUP05 cluster bacterium	39	5
F102509	8	gi|748751494	protein disaggregation chaperone	96076.2	NCBInr	Francisella sp. FSC1006	38	4
F102509	8	gi|502870383	Chaperone clpB (Heat-shock protein F84.1)	95769.7	NCBInr	Thiomonas intermedia;Thiomonas sp. CB2;Thiomonas arsenitoxydans	38	5
F102509	8	gi|570729493	protein disaggregation chaperone	94797.6	NCBInr	Thioalkalimicrobium cyclicum;Thiomicrospira pelophila;Thioalkalimicrobium aerophilum AL3	37	4
F102509	8	gi|511821183	clpB protein	95783.2	NCBInr	Agarivorans albus	35	6
F102509	8	gi|229807859	ATP-dependent chaperone protein ClpB	95650.8	NCBInr	Chlorobium phaeovibrioides;Pelodictyon phaeoclathratiforme;Methylacidiphilum fumariolicum;Chloroherpeton thalassium;Collinsella aerofaciens;Chlorobaculum tepidum;candidate division TM6 bacterium JCVI TM6SC1;Sorangium cellulosum;Collinsella intestinalis;Collinsella sp. 4_8_47FAA;Myxococcus sp. (contaminant ex DSM 436);Enorma massiliensis;Staphylococcus massiliensis;Myxococcus xanthus;Saccharopolys…	35	3
F102509	8	gi|510805585	chaperone ClpB	98118.1	NCBInr	Enterococcus avium	35	3
F102509	8	gi|640150487	ATPase AAA	93017.6	NCBInr	Nocardia sp. BMG51109	35	3
F102509	8	gi|494927518	molecular chaperone ClpB	97647.2	NCBInr	Pontibacter actiniarum;Hymenobacter aerophilus;Hymenobacter norwichensis;Hymenobacter sp. IS2118;Adhaeribacter aquaticus;Hymenobacter sp. APR13;Pontibacter roseus;Thermoanaerobaculum aquaticum;Pontibacter sp. BAB1700;Hymenobacter swuensis DY53;Lactobacillus fermentum;Hymenobacter sp. DG25B;Sporocytophaga myxococcoides	35	3
F102509	8	gi|516015342	protein disaggregation chaperone	95617.9	NCBInr	Gayadomonas joobiniege	29	6
F102509	8	gi|499409228	protein disaggregation chaperone	77962.1	NCBInr	Tropheryma whipplei	26	2
F102509	8	gi|406890383	hypothetical protein ACD_75C01562G0002	97742.7	NCBInr	uncultured bacterium	26	3
F102509	8	gi|492899639	protein disaggregation chaperone	95426.3	NCBInr	Moritella sp. PE36	24	5
F102509	8	gi|740438524	protein disaggregation chaperone	95889.5	NCBInr	Xylella fastidiosa	23	3
F102509	8	gi|87285485	ClpB protein	105894	NCBInr	Blastopirellula marina DSM 3645;Blastopirellula marina	21	3
F102509	8	gi|747053407	PREDICTED: chaperone protein ClpB1-like	101200	NCBInr	Sesamum indicum	21	3
F102509	8	gi|4558484	heat shock protein 101	101288	NCBInr	Sorghum bicolor;Setaria italica;Phoenix dactylifera;Hordeum vulgare subsp. vulgare;Physcomitrella patens;Triticum turgidum subsp. durum;Elaeis guineensis;Musa acuminata subsp. malaccensis;Triticum aestivum;Funaria hygrometrica;Brachypodium distachyon	21	3
F102509	8	gi|746548074	protein disaggregation chaperone	94701	NCBInr	Pseudomonas parafulva	19	5
F102509	8	gi|656072797	protein disaggregation chaperone	94763.2	NCBInr	Moraxella caprae;Moraxella bovoculi	17	3
F102509	8	gi|504034216	protein disaggregation chaperone	96945.3	NCBInr	Serratia symbiotica	17	4
F102509	8	gi|494062172	ATPase AAA	93449.6	NCBInr	Roseomonas cervicalis;Acetobacteraceae bacterium AT-5844	15	2
F102509	8	gi|739908597	ATPase AAA, partial	94790.5	NCBInr	Streptomyces sp. CNH287	15	2
F102509	8	gi|94428601	ATPase with chaperone activity, ATP-binding subunit	96903.5	NCBInr	Bermanella marisrubri;Oceanobacter sp. RED65	6	2
F102509	9	gi|6435772	Chain A, Crystal Structure Of The Outer Membrane Protein Ompx From Escherichia Coli	16349.7	NCBInr	nospecies	68	7
F102509	9	gi|504453649	outer membrane protein X	18647.9	NCBInr	Escherichia coli	36	6
F102509	9	gi|446639415	outer membrane protein X	18552.9	NCBInr	Citrobacter youngae;Escherichia vulneris NBRC 102420;Enterobacter asburiae;Ewingella americana;Kosakonia radicincitans;Enterobacteriaceae bacterium strain FGI 57;Enterobacter sp. Bisph2;Citrobacter farmeri GTC 1319;Salmonella enterica subsp. enterica serovar Cerro str. 5569;Citrobacter sp. MGH 55;Enterobacteriaceae;Citrobacter;Salmonella enterica subsp. enterica serovar Heidelberg str. N4403;Salm…	30	3
F102509	9	gi|639212720	MULTISPECIES: membrane protein	18556.9	NCBInr	Cronobacter	26	2
F102509	10	gi|110591231	Chain A, Crystal Structure Of An N-terminal Deletion Mutant Of Escherichia Coli Gadb In An Autoinhibited State (aldamine)	51547.5	NCBInr	nospecies	40	14
F102509	10	gi|446280996	glutamate decarboxylase	53220.4	NCBInr	Shigella dysenteriae	31	12
F102509	10	gi|446218066	hypothetical protein, partial	16828.5	NCBInr	Escherichia coli	28	9
F102509	10	gi|446219388	hypothetical protein, partial	9188.67	NCBInr	Escherichia coli	16	5
F102509	11	gi|6625703	ATP synthase subunit beta	50336.8	NCBInr	Enterobacteriaceae;Shigella flexneri;Salmonella enterica subsp. enterica serovar Typhimurium;Escherichia coli;Shigella boydii	96	15
F102509	11	gi|654665868	ATP synthase F0F1 subunit beta	50350.8	NCBInr	Escherichia coli	96	15
F102509	11	gi|494611127	F0F1 ATP synthase subunit beta	50362.9	NCBInr	Kosakonia radicincitans	92	13
F102509	11	gi|239586335	ATP synthase beta subunit, partial	46237.5	NCBInr	Pectobacterium carotovorum subsp. actinidiae;Pectobacterium carotovorum	78	11
F102509	11	gi|502650475	F0F1 ATP synthase subunit beta	50208.9	NCBInr	Dickeya dadantii	77	10
F102509	11	gi|737363181	ATP synthase F0F1 subunit beta	50288.9	NCBInr	Dickeya sp. DW 0440	75	10
F102509	11	gi|426326125	ATP synthase beta chain	83110.9	NCBInr	Cronobacter sakazakii 680	64	13
F102509	11	gi|542097224	ATP synthase subunit beta	50235.8	NCBInr	Serratia sp. ATCC 39006	59	8
F102509	11	gi|491449428	MULTISPECIES: F0F1 ATP synthase subunit beta	50368.9	NCBInr	Aeromonas;Pseudoalteromonas haloplanktis;Aeromonas salmonicida;Alcanivorax pacificus;Enterococcus gallinarum EGD-AAK12;gamma proteobacterium HdN1;Alishewanella aestuarii;Alishewanella jeotgali;Endozoicomonas elysicola;Aeromonas caviae;Aeromonas enteropelogenes;Glaciecola nitratireducens	57	8
F102509	11	gi|495758957	F0F1 ATP synthase subunit beta	50378.9	NCBInr	Gallaecimonas xiamenensis	55	8
F102509	11	gi|669223486	ATP-synt and ATP-synt ab C and ATP-synt ab N and ATP-synt ab domain containing protein	56789.7	NCBInr	Trichuris trichiura	52	13
F102509	11	gi|490228682	MULTISPECIES: F0F1 ATP synthase subunit alpha	55429.8	NCBInr	Klebsiella	44	9
F102509	11	gi|689258244	ATP F0F1 synthase subunit alpha	55256.7	NCBInr	Pluralibacter gergoviae	42	8
F102509	11	gi|546686306	hypothetical protein D910_00056	104025	NCBInr	Dendroctonus ponderosae	40	6
F102509	11	gi|488940930	F0F1 ATP synthase subunit beta	50875.1	NCBInr	Campylobacter jejuni;Campylobacter rectus;Campylobacter sp. MIT 97-5078;Campylobacter mucosalis;Campylobacter sp. RM16704;Campylobacter showae;Campylobacter cuniculorum;Campylobacter curvus;Campylobacter;Campylobacter upsaliensis	36	2
F102509	11	gi|737395754	ATP F0F1 synthase subunit alpha	55287.2	NCBInr	Fervidicella metallireducens	29	2
F102509	11	gi|114216032	ATPase alpha subunit, partial (mitochondrion)	39158.7	NCBInr	Klebsormidium flaccidum;Microspora stagnorum	29	2
F102509	11	gi|6625702	ATP synthase subunit gamma	31672.3	NCBInr	Klebsiella;Salmonella enterica subsp. enterica serovar Newport str. USMARC-S3124.1;Klebsiella pneumoniae;Shigella;Cronobacter dublinensis;Escherichia sp. HT073016;Edwardsiella ictaluri;Cronobacter sakazakii;Klebsiella sp. 10982;Cronobacter helveticus;Pluralibacter gergoviae;Edwardsiella;Cronobacter pulveris;Cronobacter condimenti;Escherichia coli 2875000;Salmonella enterica subsp. enterica serova…	19	4
F102509	11	gi|294470738	F1-F0-ATPase subunit	26743.6	NCBInr	Xanthomonas euvesicatoria	17	3
F102509	11	gi|647219377	ATP synthase F0F1 subunit beta	50851	NCBInr	Salinivibrio socompensis	16	4
F102509	11	gi|651331723	ATP F0F1 synthase subunit alpha	55402	NCBInr	Aeromonas enteropelogenes;Aeromonas jandaei	13	3
F102509	11	gi|640347085	ATP F0F1 synthase subunit alpha	55325.9	NCBInr	Tolumonas sp. BRL6-1	13	3
F102509	11	gi|503112554	F0F1 ATP synthase subunit alpha	55330.7	NCBInr	Ferrimonas futtsuensis;Ferrimonas balearica	9	2
F102509	11	gi|491449425	MULTISPECIES: F0F1 ATP synthase subunit gamma	31982.7	NCBInr	Aeromonas;Aeromonas molluscorum;Aeromonas hydrophila;Aeromonas salmonicida;Aeromonas australiensis;Aeromonas hydrophila 4AK4;Aeromonas sp. AE235;Aeromonas sp. HZM;Aeromonas jandaei;Aeromonas media;Aeromonas caviae;Aeromonas enteropelogenes;Aeromonas sp. 4287D	7	3
F102509	11	gi|491643581	F0F1 ATP synthase subunit gamma	31700.5	NCBInr	Shewanella benthica;Shewanella piezotolerans;Shewanella sp. cp20;Shewanella waksmanii;Shewanella marina;Shewanella woodyi;Shewanella violacea;Shewanella loihica;Shewanella sp. ECSMB14101;Shewanella colwelliana	4	2
F102509	12	gi|16975437	Chain A, Enolase From E.Coli	45552.4	NCBInr	nospecies	78	15
F102509	12	gi|669217784	CTP synthase	105372	NCBInr	Trichuris trichiura	78	15
F102509	12	gi|647265870	enolase	45564.3	NCBInr	Klebsiella sp. 10982	67	12
F102509	12	gi|490206588	MULTISPECIES: enolase	45689.4	NCBInr	Klebsiella	63	11
F102509	12	gi|489124329	MULTISPECIES: enolase	45628.4	NCBInr	Enterobacteriaceae;Citrobacter werkmanii NBRC 105721;Citrobacter sp. CIP 55.13;Escherichia coli ISC11	62	10
F102509	12	gi|488373033	enolase	45603.4	NCBInr	Shimwellia blattae	62	11
F102509	12	gi|505486312	enolase	45676.5	NCBInr	Serratia marcescens	56	12
F102509	12	gi|365750788	Enolase	47477.2	NCBInr	Enterobacter cloacae complex;Enterobacteriaceae;Enterobacter;Enterobacter cloacae EcWSU1;Enterobacter cloacae	47	10
F102509	12	gi|495379860	enolase	45320.3	NCBInr	Pantoea sp. YR343	46	8
F102509	12	gi|736435432	enolase	45500.3	NCBInr	Buttiauxella agrestis	43	7
F102509	12	gi|491431576	enolase	45756.4	NCBInr	Edwardsiella;Edwardsiella hoshinae;Vibrio ponticus;Edwardsiella ictaluri;Photobacterium halotolerans;Edwardsiella tarda	40	6
F102509	12	gi|491451642	MULTISPECIES: enolase	45846.6	NCBInr	Photobacterium profundum;Aeromonas;Aeromonas molluscorum;Aeromonas hydrophila;Aeromonas salmonicida;Aeromonas salmonicida subsp. masoucida NBRC 13784;Aeromonas dhakensis;Aeromonas australiensis;Aeromonas hydrophila 4AK4;Aeromonas sp. HZM;Aeromonas diversa;Aeromonas caviae;Aeromonas enteropelogenes;Aeromonas sp. 4287D	38	5
F102509	12	gi|490873392	MULTISPECIES: enolase	45551.2	NCBInr	Photobacterium profundum;Vibrio;Vibrio cyclitrophicus;Vibrio genomosp. F6;Vibrio genomosp. F10;Vibrio tasmaniensis;Vibrio crassostreae;Vibrio kanaloae;Vibrio splendidus	38	5
F102509	12	gi|746387647	enolase	45826.4	NCBInr	Vibrio navarrensis	36	5
F102509	12	gi|492018041	enolase	46007.6	NCBInr	Pasteurella multocida	20	5
F102509	12	gi|739095824	enolase	45938.4	NCBInr	Pseudoalteromonas lipolytica	10	2
F102509	12	gi|350422245	PREDICTED: hypothetical protein LOC100747578	99991.2	NCBInr	Bombus impatiens;Candidatus Schmidhempelia bombi	6	2
F102509	12	gi|570730091	enolase	46027.2	NCBInr	Thiomicrospira pelophila;Thioalkalimicrobium aerophilum AL3	6	2
F102509	13	gi|281599478	Aconitate hydratase 2	95065.8	NCBInr	Shigella flexneri 2002017;Shigella flexneri	87	25
F102509	13	gi|486147344	MULTISPECIES: aconitate hydratase 2	93986.2	NCBInr	Escherichia;Escherichia sp. KTE52	77	22
F102509	13	gi|689837423	aconitase B	94006.1	NCBInr	Citrobacter werkmanii NBRC 105721	69	17
F102509	13	gi|377539979	aconitase B	93971	NCBInr	Cedecea neteri;Escherichia hermannii;Escherichia hermannii NBRC 105704;Enterobacter sp. Ag1	67	13
F102509	13	gi|491075882	MULTISPECIES: bifunctional aconitate hydratase 2/2-methylisocitrate dehydratase	94014.1	NCBInr	Serratia sp. S4;Serratia sp. FS14;Serratia proteamaculans;Serratia marcescens EGD-HP20;Serratia marcescens;Serratia	64	13
F102509	13	gi|353674144	aconitate hydratase 2	96416.2	NCBInr	Brenneria sp. EniD312	60	13
F102509	13	gi|545152216	bifunctional aconitate hydratase 2/2-methylisocitrate dehydratase	91376.7	NCBInr	Pantoea dispersa	59	12
F102509	13	gi|661564041	Aconitate hydratase 2	94204.3	NCBInr	Xenorhabdus poinarii G6	48	7
F102509	13	gi|496196532	bifunctional aconitate hydratase 2/2-methylisocitrate dehydratase	94383.4	NCBInr	Providencia sneebia	45	8
F102509	13	gi|740438013	bifunctional aconitate hydratase 2/2-methylisocitrate dehydratase	94519.4	NCBInr	Xenorhabdus cabanillasii	41	7
F102509	13	gi|502387741	bifunctional aconitate hydratase 2/2-methylisocitrate dehydratase	94567.5	NCBInr	Photorhabdus asymbiotica	36	6
F102509	13	gi|490362254	Aconitate hydratase 2	94132.1	NCBInr	Morganella;Morganella morganii	28	5
F102509	13	gi|519001718	hypothetical protein	93691.5	NCBInr	Methylobacter marinus;Methylobacter luteus;Methylobacter sp. BBA5.1;Methylobacter whittenburyi	26	4
F102509	13	gi|675524869	bifunctional aconitate hydratase 2/2-methylisocitrate dehydratase	93770.3	NCBInr	Aeromonas salmonicida	21	4
F102509	13	gi|493948385	bifunctional aconitate hydratase 2/2-methylisocitrate dehydratase	93277.2	NCBInr	Methylobacter tundripaludum	18	3
F102509	13	gi|515786883	bifunctional aconitate hydratase 2/2-methylisocitrate dehydratase	94112.7	NCBInr	Pseudoalteromonas sp. NJ631	18	5
F102509	13	gi|641264952	LOW QUALITY PROTEIN: aconitate hydratase 2	94240.5	NCBInr	Vibrio sp. JCM 19052	17	2
F102509	13	gi|498049560	bifunctional aconitate hydratase 2/2-methylisocitrate dehydratase	94222.8	NCBInr	Pseudoalteromonas citrea	16	4
F102509	13	gi|739103532	bifunctional aconitate hydratase 2/2-methylisocitrate dehydratase	94277.8	NCBInr	Pseudoalteromonas lipolytica	11	5
F102509	13	gi|515480719	aconitate hydratase	94588.7	NCBInr	Halomonas hydrothermalis;Halomonas stevensii	6	2
F102509	13	gi|551356533	bifunctional aconitate hydratase 2/2-methylisocitrate dehydratase	93466.2	NCBInr	Nevskia ramosa	6	2
F102509	13	gi|655021277	bifunctional aconitate hydratase 2/2-methylisocitrate dehydratase	93391	NCBInr	Neptunomonas japonica	5	3
F102509	13	gi|736178216	bifunctional aconitate hydratase 2/2-methylisocitrate dehydratase	93221.6	NCBInr	Alysiella crassa	4	2
F102509	13	gi|655088043	bifunctional aconitate hydratase 2/2-methylisocitrate dehydratase, partial	62889.2	NCBInr	Paludibacterium yongneupense	4	2
F102509	13	gi|556908261	aconitate hydratase 2	96179.9	NCBInr	Pseudoalteromonas luteoviolacea;Pseudoalteromonas luteoviolacea 2ta16	4	2
F102509	13	gi|739732538	bifunctional aconitate hydratase 2/2-methylisocitrate dehydratase	92952.1	NCBInr	Stenoxybacter acetivorans	4	2
F102509	13	gi|749553642	bifunctional aconitate hydratase 2/2-methylisocitrate dehydratase	94591.6	NCBInr	Halomonas salina	3	2
F102509	13	gi|739547486	bifunctional aconitate hydratase 2/2-methylisocitrate dehydratase	93766.1	NCBInr	Snodgrassella alvi	3	2
F102509	14	gi|446438265	chaperone protein DnaK	69127.5	NCBInr	Shigella flexneri	86	15
F102509	14	gi|585377289	chaperone protein DnaK	69169.6	NCBInr	Escherichia coli	84	14
F102509	14	gi|742385882	chaperone protein DnaK	69215.5	NCBInr	Cronobacter dublinensis;Cronobacter muytjensii	69	10
F102509	14	gi|516027288	chaperone protein DnaK	69114.4	NCBInr	Kosakonia sacchari;Enterobacter sp. R4-368;Escherichia vulneris NBRC 102420	69	10
F102509	14	gi|489953163	MULTISPECIES: chaperone protein DnaK	69130.5	NCBInr	Enterobacter cloacae complex;Enterobacteriaceae;Enterobacter cloacae	67	10
F102509	14	gi|749018632	chaperone protein DnaK	69301.5	NCBInr	Enterobacteriaceae bacterium ATCC 29904	67	10
F102509	14	gi|495737110	chaperone protein DnaK	69283.5	NCBInr	Cedecea neteri;Enterobacter sp. Ag1	66	9
F102509	14	gi|738148926	chaperone protein DnaK	69173.4	NCBInr	Mangrovibacter sp. MFB070	65	9
F102509	14	gi|490234475	chaperone protein DnaK	69149.5	NCBInr	Klebsiella oxytoca	63	9
F102509	14	gi|736476946	chaperone protein DnaK	69294.5	NCBInr	Buttiauxella agrestis	60	8
F102509	14	gi|502228743	chaperone protein DnaK	68942.3	NCBInr	Candidatus Hamiltonella defensa	50	3
F102509	15	gi|266618567	Chain A, Serine Hydroxymethyltransferase Y55f Mutant	45443	NCBInr	nospecies	72	9
F102509	15	gi|745756608	serine hydroxymethyltransferase	45650.1	NCBInr	Enterobacter sp. Bisph1	55	5
F102509	15	gi|658474357	serine hydroxymethyltransferase	45467.1	NCBInr	Tatumella saanichensis	38	3
F102509	15	gi|489185423	MULTISPECIES: serine hydroxymethyltransferase	45384	NCBInr	Pseudomonas putida;Pseudomonas alcaligenes;Pseudomonas azotifigens;Pseudomonas lutea;Hahella ganghwensis;Pseudomonas resinovorans;Pseudomonas sp. StFLB209;Pseudomonas stutzeri;Azotobacter vinelandii;Pseudomonas aeruginosa;Pseudomonas aeruginosa ID4365;Pseudomonas pseudoalcaligenes;Osedax symbiont Rs1;Azotobacter chroococcum;Osedax symbiont Rs2;Pseudomonas sp. GM80;Pseudomonas sp. GM74;Pseudomonas…	36	2
F102509	15	gi|503549284	serine hydroxymethyltransferase	45413.6	NCBInr	Alteromonas sp. SN2	20	2
F102509	15	gi|499814855	serine hydroxymethyltransferase	45304	NCBInr	Shewanella denitrificans	14	2
F102509	15	gi|500191780	serine hydroxymethyltransferase	45595	NCBInr	Teredinibacter turnerae;Shewanella loihica;Shewanella sp. cp20;Shewanella sp. ECSMB14101	10	2
F102509	16	gi|585337289	phosphoglycerate kinase	41248.7	NCBInr	Escherichia coli	51	13
F102509	16	gi|345351497	phosphoglycerate kinase	40719.4	NCBInr	Escherichia coli O25b:H4-ST131 str. EC958;Escherichia coli 2730350;Escherichia coli 3030-1;Enterobacteriaceae;Trichuris trichiura;Escherichia coli 99.0848;Escherichia coli	51	13
F102509	16	gi|498992395	PREDICTED: uncharacterized protein LOC101462242	195281	NCBInr	Ceratitis capitata	37	9
F102509	16	gi|738145384	phosphoglycerate kinase	41276.9	NCBInr	Mangrovibacter sp. MFB070	31	5
F102509	16	gi|291091749	phosphoglycerate kinase	41703.8	NCBInr	Edwardsiella tarda ATCC 23685;Edwardsiella ictaluri;Edwardsiella tarda;Edwardsiella;Edwardsiella hoshinae	25	5
F102509	16	gi|639154431	phosphoglycerate kinase	41432.6	NCBInr	Candidatus Schmidhempelia bombi	24	3
F102509	16	gi|736609589	phosphoglycerate kinase	41213.7	NCBInr	Chelonobacter oris	24	4
F102509	16	gi|492813642	MULTISPECIES: phosphoglycerate kinase	41336.8	NCBInr	Pectobacterium betavasculorum;Dickeya dadantii;Pectobacterium carotovorum;Dickeya;Dickeya solani;Dickeya chrysanthemi;Dickeya zeae;Serratia sp. ATCC 39006;Dickeya sp. 2B12;Enterobacteriaceae;Pectobacterium;Pectobacterium atrosepticum;Dickeya sp. MK7	24	4
F102509	16	gi|746034010	phosphoglycerate kinase	41344.7	NCBInr	Frischella perrara	22	3
F102509	16	gi|312667	transketolase	72504.1	NCBInr	Escherichia coli ISC7;Escherichia fergusonii;Shigella;Shigella boydii;Shigella sonnei;Escherichia sp. KTE52;Escherichia sp. TW09276;Escherichia sp. TW09308;Escherichia sp. TW14182;Escherichia coli CFT073;Escherichia albertii;Escherichia coli M605;Shigella flexneri;Escherichia coli B7A;Enterobacteriaceae;Escherichia coli M718;Escherichia sp. TW11588;Escherichia coli;Escherichia coli O25b:H4-ST131 …	6	5
F102509	16	gi|365750920	Transketolase 1	75132.6	NCBInr	Enterobacter cloacae complex;Enterobacter cloacae EcWSU1;Enterobacter sp. 5-4;Enterobacter sp. FB;Enterobacter cloacae P101;Enterobacter sp. MR1	2	2
F102509	17	gi|170172436	alkyl hydroperoxide reductase C22 protein	19249.5	NCBInr	Enterobacteriaceae;Escherichia coli KTE143;Escherichia coli;Shigella dysenteriae;Escherichia coli DEC15C	52	7
F102509	17	gi|558086281	peroxiredoxin	20863.5	NCBInr	Leclercia adecarboxylata;Buttiauxella agrestis;Enterobacter cloacae;Raoultella ornithinolytica	33	4
F102509	17	gi|502646921	MULTISPECIES: alkyl hydroperoxide reductase subunit C	20864.4	NCBInr	Pantoea sp. A4;Dickeya	25	3
F102509	18	gi|146535	catalase HP1	80017.1	NCBInr	Shigella flexneri;Shigella;Shigella sonnei;Enterobacteriaceae;Escherichia coli M718;Escherichia coli;Shigella boydii;Escherichia coli UTI89;Escherichia coli H736;Escherichia	35	14
F102509	18	gi|495082546	catalase/hydroperoxidase HPI(I)	83125.2	NCBInr	Pseudogymnoascus pannorum VKM F-103;Flavobacterium sp. CF136;Flavobacterium chungangense;Chryseobacterium sp. P1-3;Flavobacterium sp. URHB0058	8	2
F102509	19	gi|446028894	formyl-CoA transferase	46198.2	NCBInr	Escherichia coli	53	12
F102509	19	gi|34809780	Chain A, Crystal Structure Of Gene Yfdw Of E. Coli	48724.4	NCBInr	nospecies	53	12
F102509	19	gi|585279445	formyl-coenzyme A transferase	46182.2	NCBInr	Escherichia coli	49	12
F102509	19	gi|490385072	formyl-CoA transferase	46197.2	NCBInr	Providencia rettgeri	27	5
F102509	19	gi|663350471	formyl-coenzyme A transferase	46323.2	NCBInr	Streptomyces sp. NRRL S-1824;Streptomyces sp. NRRL B-24720;Streptomyces scopuliridis	17	2
F102509	20	gi|446366613	isocitrate dehydrogenase	46083.7	NCBInr	Enterobacteriaceae;Shigella flexneri;Escherichia coli;Escherichia	38	12
F102509	20	gi|494438865	isocitrate dehydrogenase	46091.1	NCBInr	Microbulbifer variabilis;gamma proteobacterium HTCC2207;Halomonas salina;Halomonas sp. PBN3;Gammaproteobacteria bacterium MOLA455;Simiduia agarivorans;Neptunomonas japonica;Pseudomonas taeanensis;gamma proteobacterium HdN1;Microbulbifer agarilyticus;Hahella chejuensis;Cobetia crustatorum;Halomonas sp. BJGMM-B45;gamma proteobacterium SCGC AAA160-D02;gamma proteobacterium SCGC AAA300-D14	15	3
F102509	20	gi|492620678	isocitrate dehydrogenase	45891.3	NCBInr	Aeromonas molluscorum	14	3
F102509	20	gi|495523186	isocitrate dehydrogenase	45846.4	NCBInr	gamma proteobacterium BDW918	14	4
F102509	20	gi|488495705	Isocitrate dehydrogenase	45653.1	NCBInr	Salinivibrio socompensis;Congregibacter litoralis;Grimontia indica;gamma proteobacterium NOR5-3;Pseudohaliea rubra;Tolumonas sp. BRL6-1;Salinivibrio costicola;Tolumonas auensis;Luminiphilus syltensis;Haliea salexigens;gamma proteobacterium IMCC3088;Enterovibrio calviensis;Enterovibrio norvegicus;Grimontia hollisae;Photobacterium halotolerans	14	4
F102509	20	gi|374723837	isocitrate dehydrogenase	44135.2	NCBInr	uncultured marine group II euryarchaeote	11	2
F102509	20	gi|406942577	hypothetical protein ACD_44C00334G0001	46663.1	NCBInr	uncultured bacterium	10	2
F102509	20	gi|242345168	dimer type isocitrate dehydrogenase	45471.4	NCBInr	Pseudomonas sp. CFII64;Pseudomonas moraviensis;Pseudomonas sp. CHM02;Pseudomonas veronii;Pseudomonas sp. FH4;Pseudomonas sp. FH1;Pseudomonas sp. PH1b;Pseudomonas sp. Eur1 9.41;Pseudomonas fluorescens;Pseudomonas fuscovaginae;Pseudomonas brassicacearum;Pseudomonas sp. PAMC 26793;Pseudomonas sp. R62;Pseudomonas sp. TKP;Pseudomonas batumici;Pseudomonas;Pseudomonas sp. URMO17WK12:I12;Pseudomonas sp. …	5	2
F102509	21	gi|669214868	Ribosomal L6 and Ribosomal S8 and Ribosomal S5 C and Ribosomal S5 domain containing protein	53984	NCBInr	Trichuris trichiura	49	12
F102509	21	gi|672831018	50S ribosomal protein L6	18947.1	NCBInr	Escherichia coli	25	6
F102509	21	gi|33357906	Chain E, Real Space Refined Coordinates Of The 50s Subunit Fitted Into The Low Resolution Cryo-Em Map Of The Ef-G.Gtp State Of E. Coli 70s Ribosome	18818.1	NCBInr	nospecies	25	6
F102509	21	gi|503084827	MULTISPECIES: 30S ribosomal protein S5	17378.2	NCBInr	Dickeya solani;Dickeya	19	5
F102509	21	gi|504700909	30S ribosomal protein S5	17466.4	NCBInr	secondary endosymbiont of Ctenarytaina eucalypti	12	3
F102509	21	gi|493274548	30S ribosomal protein S5	17308.2	NCBInr	Photobacterium profundum;Psychromonas ossibalaenae;Psychromonas ingrahamii;Colwellia psychrerythraea;Photobacterium leiognathi;Psychromonas;Aliivibrio wodanis;Aliivibrio	11	3
F102509	21	gi|491301857	50S ribosomal protein L6	18956.2	NCBInr	Yokenella regensburgei;Pantoea ananatis;Yersinia enterocolitica;Pantoea stewartii	6	2
F102509	21	gi|503109059	30S ribosomal protein S5	17567.3	NCBInr	Ferrimonas balearica;Photobacterium halotolerans	5	3
F102509	22	gi|701777629	Succinyl-CoA ligase [ADP-forming] subunit beta	111439	NCBInr	Beauveria bassiana D1-5	54	15
F102509	22	gi|446971329	malate--CoA ligase subunit beta	41609.7	NCBInr	Enterobacteriaceae;Shigella flexneri;Escherichia coli;Shigella dysenteriae;Escherichia	51	13
F102509	22	gi|490198072	malate--CoA ligase subunit beta	41653.8	NCBInr	Hafnia paralvei;Hafnia alvei	28	8
F102509	22	gi|639219650	succinyl-CoA synthetase subunit beta	41806.7	NCBInr	Cronobacter pulveris	26	6
F102509	22	gi|445947596	succinyl-CoA synthetase subunit alpha	30029.6	NCBInr	Shigella flexneri	26	10
F102509	22	gi|491088145	MULTISPECIES: malate--CoA ligase subunit beta	41643.6	NCBInr	Serratia fonticola;Serratia sp. S4;Serratia;Serratia liquefaciens	23	6
F102509	22	gi|491105922	malate--CoA ligase subunit beta	41701.6	NCBInr	Serratia odorifera	23	6
F102509	22	gi|446021960	dihydrolipoamide succinyltransferase	44056	NCBInr	Enterobacteriaceae;Shigella flexneri;Escherichia coli;Escherichia	22	8
F102509	22	gi|491078258	succinyl-CoA synthetase subunit beta	41704.6	NCBInr	Serratia marcescens;Serratia	22	5
F102509	22	gi|446021963	dihydrolipoamide succinyltransferase	43998	NCBInr	Shigella flexneri	22	8
F102509	22	gi|490519856	MULTISPECIES: malate--CoA ligase subunit beta	41616.7	NCBInr	Cronobacter turicensis;Cronobacter	18	8
F102509	22	gi|491648798	malate--CoA ligase subunit beta	41821.5	NCBInr	Grimontia hollisae	17	2
F102509	22	gi|493584652	MULTISPECIES: succinyl-CoA synthetase subunit alpha	29986.7	NCBInr	Proteus	16	6
F102509	22	gi|668971983	succinyl-CoA ligase [ADP-forming] alpha chain	30188.7	NCBInr	Hafnia alvei ATCC 13337;Hafnia alvei	14	5
F102509	22	gi|645051655	succinyl-CoA synthetase subunit alpha	30318.7	NCBInr	Candidatus Sodalis pierantonius;Sodalis sp. HS1	13	4
F102509	22	gi|503341775	MULTISPECIES: succinyl-CoA synthetase subunit alpha	30268.7	NCBInr	Rahnella	9	3
F102509	22	gi|493927288	malate--CoA ligase subunit beta	41634.9	NCBInr	Fluoribacter dumoffii;Legionella wadsworthii;Legionella shakespearei;Legionella drancourtii;Legionella hackeliae;Tatlockia micdadei;Legionella cherrii;Legionella anisa;Legionella geestiana;Legionella massiliensis;Legionella fallonii LLAP-10;Legionella moravica;Legionella fairfieldensis;Legionella oakridgensis;Legionella lansingensis;Legionella pneumophila	8	3
F102509	22	gi|502752627	succinyl-CoA synthetase subunit alpha	30086.7	NCBInr	Xenorhabdus bovienii	7	3
F102509	22	gi|490355875	MULTISPECIES: malate--CoA ligase subunit beta	41679.6	NCBInr	Morganella;Morganella morganii	6	3
F102509	22	gi|506299225	succinyl-CoA synthetase subunit alpha	30347.2	NCBInr	Teredinibacter turnerae	6	2
F102509	22	gi|521064989	malate--CoA ligase subunit beta	41107.6	NCBInr	Thiothrix disciformis	6	2
F102509	22	gi|406943187	hypothetical protein ACD_44C00195G0003	31275.2	NCBInr	uncultured bacterium	4	2
F102509	22	gi|675591535	succinyl-CoA synthetase subunit alpha	29893.4	NCBInr	Arenimonas malthae CC-JY-1;Arenimonas metalli	3	2
F102509	22	gi|684145517	succinyl-CoA ligase [ADP-forming] alpha chain	23538.9	NCBInr	Photobacterium aphoticum	3	2
F102509	23	gi|189339589	Chain A, Cryo-Em Structure Of Degp12OMP	46914	NCBInr	nospecies	26	9
F102509	23	gi|737926881	serine endoprotease	49678.6	NCBInr	Kluyvera ascorbata	11	3
F102509	23	gi|491071071	serine endoprotease	49993.8	NCBInr	Serratia sp. SCBI;Serratia marcescens;Serratia sp. FS14;Serratia marcescens subsp. marcescens Db11;Serratia nematodiphila	8	2
F102509	23	gi|736940284	serine endoprotease	49986.1	NCBInr	Erwinia mallotivora	5	2
F102509	24	gi|145686	cysK protein	34553.3	NCBInr	Shigella flexneri;Escherichia fergusonii;Shigella dysenteriae;Enterobacteriaceae;Shigella;Escherichia sp. TW09308;Shigella boydii;Escherichia albertii;Escherichia coli	44	11
F102509	24	gi|498992356	PREDICTED: cysteine synthase A-like	34578.4	NCBInr	Ceratitis capitata	34	7
F102509	24	gi|489958014	MULTISPECIES: cysteine synthase A	34538.4	NCBInr	Enterobacter sp. 638;Citrobacter sp. MGH 55;Enterobacteriaceae;Enterobacter cloacae;Enterobacter cloacae complex;Enterobacter asburiae;Enterobacter cancerogenus;Leclercia adecarboxylata;Cronobacter helveticus;Citrobacter farmeri GTC 1319;Cronobacter	34	7
F102509	24	gi|515942779	cysteine synthase	34626.4	NCBInr	Enterobacteriaceae bacterium LSJC7	34	7
F102509	24	gi|491003729	MULTISPECIES: cysteine synthase A	34482.4	NCBInr	Enterobacteriaceae;Raoultella ornithinolytica	34	7
F102509	24	gi|445959049	cysteine synthase A	34571.3	NCBInr	Salmonella enterica	34	7
F102509	24	gi|503644092	cysteine synthase A	34539.3	NCBInr	Enterobacter aerogenes;Cronobacter sp. 1383	30	6
F102509	24	gi|490205906	MULTISPECIES: cysteine synthase A	34552.4	NCBInr	Klebsiella;Klebsiella oxytoca;Klebsiella sp. OBRC7	28	7
F102509	24	gi|510816593	cysteine synthase A	34499.2	NCBInr	Erwinia tracheiphila	19	3
F102509	24	gi|737357859	cysteine synthase	34455.2	NCBInr	Dickeya sp. DW 0440	17	4
F102509	24	gi|506335135	MULTISPECIES: cysteine synthase A	34471.2	NCBInr	Dickeya	16	4
F102509	24	gi|505488636	cysteine synthase	34463	NCBInr	Serratia marcescens	16	4
F102509	24	gi|488142277	cysteine synthase A (O-acetylserine sulfhydrylase A) (O-acetylserine (Thiol)-lyase A) (CSase A), partial	18679.8	NCBInr	Yersinia;Yersinia aldovae;Yersinia pestis;Yersinia sp. WP-931205;Yersinia pseudotuberculosis	16	4
F102509	24	gi|502354912	MULTISPECIES: cysteine synthase A	34618.4	NCBInr	Dickeya sp. 2B12;Dickeya chrysanthemi;Dickeya zeae;Dickeya	13	4
F102509	24	gi|740350417	cysteine synthase	34106.9	NCBInr	Xenorhabdus bovienii	13	3
F102509	24	gi|501522478	cysteine synthase	33453.8	NCBInr	Geobacter sp. M18;Geobacter bemidjiensis;Geobacter sp. M21;Geobacter bremensis	6	2
F102509	25	gi|729970718	hypothetical protein PU26_08515	22962.8	NCBInr	Escherichia coli	22	6
F102509	25	gi|291471248	hypothetical protein ECEG_01755	23679.2	NCBInr	Shigella flexneri;Escherichia coli 07798;Escherichia coli B354;Enterobacteriaceae;Escherichia coli 2861200;Escherichia coli FRIK1999;Escherichia;Shigella flexneri 2930-71;Escherichia coli;Escherichia coli 2854350;Escherichia coli DEC13B;Escherichia coli DEC15B;Escherichia coli G58-1	22	6
F102509	26	gi|447206212	oxalyl-CoA decarboxylase	60752	NCBInr	Shigella flexneri;Escherichia coli B7A;Escherichia sp. TW15838;Enterobacteriaceae;Escherichia;Escherichia coli	24	10
F102509	26	gi|643436937	oxalyl-CoA decarboxylase	60714	NCBInr	Escherichia coli	22	9
F102509	27	gi|446708475	type II citrate synthase	48444.1	NCBInr	Shigella flexneri	37	10
F102509	27	gi|737927660	type II citrate synthase	48372	NCBInr	Kluyvera ascorbata	26	6
F102509	27	gi|506354518	type II citrate synthase	48842.5	NCBInr	Candidatus Hamiltonella defensa	13	3
F102509	28	gi|445991529	phosphoenolpyruvate synthase	87808.8	NCBInr	Shigella flexneri	21	9
F102509	29	gi|446198312	universal stress protein G	15896.3	NCBInr	Shigella flexneri	23	7
F102509	30	gi|148145	proton-translocating ATPase b subunit (uncF; gtg start codon)	17323.3	NCBInr	Shigella flexneri;Shigella;Escherichia coli DORA_A_5_14_21;Escherichia coli 3431;Enterobacteriaceae;Trichuris trichiura;Shigella dysenteriae;Escherichia albertii;Escherichia coli	59	10
F102509	30	gi|516027461	MULTISPECIES: F0F1 ATP synthase subunit B	17313.3	NCBInr	Enterobacteriaceae	45	7
F102509	30	gi|496406187	F0F1 ATP synthase subunit B	17400.3	NCBInr	Brenneria sp. EniD312	43	7
F102509	30	gi|647628569	MULTISPECIES: ATP F0F1 synthase subunit B	17324.2	NCBInr	Tatumella morbirosei;Tatumella;Tatumella saanichensis;Phaseolibacter flectens	19	4
F102509	30	gi|643651361	ATP F0F1 synthase subunit B	17296.2	NCBInr	Candidatus Sodalis pierantonius;Sodalis sp. HS1	12	4
F102509	30	gi|491433426	MULTISPECIES: F0F1 ATP synthase subunit B	17363.2	NCBInr	Edwardsiella	11	3
F102509	30	gi|652346604	ATP F0F1 synthase subunit B	17293.1	NCBInr	Lonsdalea quercina	7	2
F102509	31	gi|126030485	Chain A, High Resolution Glucose Bound Crystal Structure Of Ggbp	33347.1	NCBInr	nospecies	26	9
F102509	31	gi|635724422	D-galactose-binding periplasmic protein	35723.4	NCBInr	Citrobacter sp. MGH 55;Citrobacter farmeri GTC 1319	16	6
F102509	31	gi|489117555	MULTISPECIES: methyl-galactoside ABC transporter substrate-binding protein	35794.4	NCBInr	Citrobacter freundii MGH 56;Citrobacter werkmanii NBRC 105721;Citrobacter youngae;Enterobacteriaceae;Citrobacter;Citrobacter freundii	15	6
F102509	31	gi|515942568	methyl-galactoside ABC transporter substrate-binding protein	35685.5	NCBInr	Enterobacteriaceae bacterium LSJC7	15	3
F102509	31	gi|640695436	MULTISPECIES: sugar ABC transporter substrate-binding protein	35654.3	NCBInr	Serratia	15	3
F102509	32	gi|489119364	MULTISPECIES: superoxide dismutase	21304.5	NCBInr	Enterobacteriaceae;Citrobacter youngae	33	6
F102509	32	gi|640114	Chain A, Structure-Function In E. Coli Iron Superoxide Dismutase: Comparisons With The Manganese Enzyme From T. Thermophilus	21178.5	NCBInr	nospecies	33	7
F102509	32	gi|323211157	superoxide dismutase	22654.2	NCBInr	Salmonella enterica subsp. enterica serovar Minnesota str. A4-603;Salmonella enterica subsp. enterica serovar Gaminara str. A4-567;Citrobacter rodentium;Salmonella enterica subsp. enterica serovar London str. CFSAN001081;Salmonella enterica subsp. enterica serovar Hvittingfoss str. A4-620;Salmonella bongori;Salmonella enterica;Salmonella enterica subsp. enterica serovar Enteritidis str. SA2008528…	15	5
F102509	33	gi|147989	trigger factor	47993.7	NCBInr	Enterobacteriaceae;Shigella;Escherichia coli;Shigella sonnei;Escherichia	33	10
F102509	33	gi|658470687	trigger factor	48580	NCBInr	Tatumella saanichensis	8	2
F102509	34	gi|446886284	dihydrolipoamide acetyltransferase	66171.8	NCBInr	Shigella flexneri	27	11
F102509	34	gi|426290329	Dihydrolipoamide acetyltransferase component of pyruvate dehydrogenase complex	85929.1	NCBInr	Cronobacter turicensis 564	21	10
F102509	34	gi|324012224	dihydrolipoyl dehydrogenase	53340.9	NCBInr	Shigella flexneri;Escherichia fergusonii ECD227;Enterobacteriaceae;Shigella dysenteriae 1617;Escherichia;Escherichia coli;Shigella dysenteriae;Escherichia coli MS 60-1;Bacteria	20	9
F102509	34	gi|304284176	lipoamide dehydrogenase	53459	NCBInr	Candidatus Regiella insecticola;Candidatus Regiella insecticola LSR1	10	4
F102509	34	gi|738148694	pyruvate dehydrogenase	65453.3	NCBInr	Mangrovibacter sp. MFB070	10	6
F102509	34	gi|503414645	dihydrolipoamide acetyltransferase	55615.2	NCBInr	Serratia fonticola;Yersinia enterocolitica (type O:5) str. YE53/03;Yersinia enterocolitica;Serratia;Yersinia enterocolitica (type O:2) str. YE3094/96	10	3
F102509	34	gi|506354648	dihydrolipoamide dehydrogenase	51622.9	NCBInr	Candidatus Hamiltonella defensa	7	2
F102509	34	gi|503109145	dihydrolipoamide dehydrogenase	50700.3	NCBInr	Ferrimonas balearica	6	2
F102509	35	gi|1421424	Chain O, Comparison Of The Structures Of Wild Type And A N313t Mutant Of Escherichia Coli Glyceraldehyde 3-Phosphate Dehydrogenases: Implication For Nad Binding And Cooperativity	35550.3	NCBInr	nospecies	42	8
F102509	35	gi|58391523	AGAP009623-PA	35672.4	NCBInr	Anopheles stephensi;Anopheles sinensis;Anopheles gambiae str. PEST	13	2
F102509	36	gi|109157957	Chain A, Saicar Synthetase Complexed With Adp-Mg2+	26968.4	NCBInr	nospecies	26	6
F102509	36	gi|490528338	phosphoribosylaminoimidazole-succinocarboxamide synthase	27080.9	NCBInr	Rahnella aquatilis;Rahnella;Yersinia enterocolitica;Yersinia kristensenii;Ewingella americana;Serratia odorifera;Yersinia;Serratia marcescens;Yersinia mollaretii	14	2
F102509	36	gi|736475932	phosphoribosylaminoimidazole-succinocarboxamide synthase	26974.7	NCBInr	Buttiauxella agrestis	11	2
F102509	36	gi|49081926	PA1013, partial	27042	NCBInr	synthetic construct;Pseudomonas aeruginosa;Pseudomonas	7	2
F102509	36	gi|498912244	phosphoribosylaminoimidazole-succinocarboxamide synthase	27161.8	NCBInr	Xenorhabdus nematophila str. Websteri;Xenorhabdus nematophila;Photorhabdus temperata;Xenorhabdus doucetiae	7	2
F102509	37	gi|380763711	Chain J, Structural Characterization Of Mrna-Trna Translocation Intermediates (50s Ribosome Of Class2 Of The Six Classes)	17626.4	NCBInr	nospecies	30	7
F102509	37	gi|486428184	50S ribosomal protein L10	17753.4	NCBInr	Enterobacteriaceae bacterium strain FGI 57;Cronobacter pulveris;Enterobacteriaceae;Cronobacter condimenti;Kosakonia radicincitans;Cronobacter muytjensii;Enterobacter sp. Bisph1;Escherichia coli;Cronobacter	28	6
F102509	37	gi|488375892	50S ribosomal protein L10	17802.4	NCBInr	Shimwellia blattae	28	6
F102509	37	gi|669219033	DNA-directed RNA polymerase	318831	NCBInr	Trichuris trichiura	14	9
F102509	37	gi|350421272	PREDICTED: DNA-directed RNA polymerase subunit beta'-like	305128	NCBInr	Bombus impatiens	10	4
F102509	37	gi|485913042	DNA-directed RNA polymerase subunit beta	150937	NCBInr	Escherichia coli	8	6
F102509	38	gi|669218898	UPF0066 and Lipoprotein 9 domain containing prote in	66267.6	NCBInr	Trichuris trichiura	20	8
F102509	38	gi|489108616	MULTISPECIES: methionine ABC transporter substrate-binding protein	29470.6	NCBInr	Enterobacteriaceae	12	4
F102509	38	gi|488140951	MULTISPECIES: methionine ABC transporter substrate-binding protein	29415.7	NCBInr	Yersinia frederiksenii;Yersinia pestis;Yersinia enterocolitica;Serratia;Yersinia pseudotuberculosis;Yersinia rohdei;Yersinia;Yersinia enterocolitica LC20;Yersinia aldovae;Yersinia sp. WP-931205	11	4
F102509	38	gi|493360266	methionine ABC transporter substrate-binding protein	29522.7	NCBInr	Serratia sp. S4;Serratia proteamaculans;Serratia liquefaciens FK01;Serratia liquefaciens;Serratia plymuthica;Serratia	7	2
F102509	39	gi|2392284	Chain A, Structure Of Fructose-Bisphosphate Aldolase	39193.6	NCBInr	nospecies	30	10
F102509	39	gi|491090967	fructose-bisphosphate aldolase	39193.8	NCBInr	Serratia plymuthica;Serratia grimesii;Serratia liquefaciens	20	6
F102509	39	gi|496196860	fructose-bisphosphate aldolase	39399.8	NCBInr	Ceratitis capitata;Providencia sneebia;Pluralibacter gergoviae	14	4
F102509	39	gi|502346643	MULTISPECIES: fructose-bisphosphate aldolase	39245.7	NCBInr	Dickeya sp. DW 0440;Dickeya dadantii;Dickeya;Enterobacteriaceae;Dickeya dianthicola;Dickeya solani	14	4
F102509	39	gi|291312393	fructose-bisphosphate aldolase, class II	34188.1	NCBInr	Providencia stuartii;Providencia rettgeri DSM 1131;Providencia rustigianii	14	4
F102509	39	gi|491488552	fructose-bisphosphate aldolase	39258.9	NCBInr	Aeromonas sp. AE235;Aeromonas caviae;Aeromonas diversa;Aeromonas molluscorum;Aeromonas hydrophila	8	3
F102509	39	gi|495736995	MULTISPECIES: fructose-bisphosphate aldolase	39262.7	NCBInr	Enterobacteriaceae	8	3
F102509	40	gi|1943541	Chain A, Glutamine Binding Protein Open Ligand-Free Structure	24932.9	NCBInr	nospecies	20	5
F102509	40	gi|501410356	amino acid ABC transporter substrate-binding protein	27303.2	NCBInr	Erwinia piriflorinigrans;Erwinia tasmaniensis;Erwinia pyrifoliae;Pantoea dispersa;Erwinia sp. Ejp617	14	3
F102509	40	gi|504406171	amino acid ABC transporter substrate-binding protein	27350.2	NCBInr	Pantoea ananatis	13	3
F102509	41	gi|446384813	aromatic amino acid aminotransferase	43875.2	NCBInr	Shigella flexneri	26	9
F102509	41	gi|489126028	MULTISPECIES: aromatic amino acid aminotransferase	43745.1	NCBInr	Citrobacter freundii MGH 56;Citrobacter youngae;Enterobacteriaceae;Citrobacter;Citrobacter sp. CIP 55.13;Citrobacter werkmanii NBRC 105721;Citrobacter sp. KTE30;Citrobacter freundii	22	7
F102509	41	gi|446384800	aromatic amino acid aminotransferase	43807.2	NCBInr	Salmonella enterica	22	7
F102509	41	gi|515941308	aromatic amino acid aminotransferase	43712.1	NCBInr	Enterobacteriaceae bacterium LSJC7	18	6
F102509	42	gi|446223778	acetaldehyde dehydrogenase	96405.8	NCBInr	Escherichia albertii;Escherichia	25	11
F102509	42	gi|391319126	aldehyde-alcohol dehydrogenase	96609.9	NCBInr	Shigella flexneri;Shigella;Shigella dysenteriae;Enterobacteriaceae;Shigella dysenteriae 1617;Shigella flexneri 1235-66;Escherichia;Shigella boydii;Klebsiella pneumoniae IS22;Escherichia coli	25	11
F102509	42	gi|515941686	acetaldehyde dehydrogenase	96298.9	NCBInr	Enterobacteriaceae bacterium LSJC7	16	6
F102509	42	gi|495036497	Alcohol dehydrogenase ; Acetaldehyde dehydrogenase	96431.8	NCBInr	Cronobacter universalis;Cronobacter turicensis;Cronobacter sakazakii;Cronobacter malonaticus;Cronobacter	15	6
F102509	42	gi|502329581	acetaldehyde dehydrogenase	97510.4	NCBInr	Dickeya dadantii;Dickeya paradisiaca	8	3
F102509	42	gi|312172561	K04072 acetaldehyde dehydrogenase / alcohol dehydrogenase	96833.2	NCBInr	Erwinia amylovora ATCC BAA-2158;Erwinia amylovora	5	2
F102509	42	gi|515866336	acetaldehyde dehydrogenase	95511.9	NCBInr	Nodosilinea nodulosa;Leptolyngbya sp. KIOST-1	3	2
F102509	43	gi|42543455	Chain A, Crystal Structure Of Escherichia Coli Thiol Peroxidase In The Oxidized State	17864.2	NCBInr	nospecies	18	6
F102509	43	gi|689262591	peroxidase	18006.3	NCBInr	Cedecea neteri	4	2
F102509	44	gi|332756954	outer membrane lipoprotein pcp	14623.5	NCBInr	Enterobacteriaceae;Shigella flexneri 4343-70;Shigella flexneri 2930-71;Escherichia coli;Shigella sonnei	21	4
F102509	44	gi|446519853	outer membrane lipoprotein pcp	15649.1	NCBInr	Escherichia coli	21	4
F102509	44	gi|493172872	outer membrane lipoprotein pcp	16815.6	NCBInr	Enterobacter cancerogenus	14	2
F102509	45	gi|445979270	3-phosphoserine/phosphohydroxythreonine aminotransferase	40052.1	NCBInr	Escherichia sp. TW09231;Escherichia coli ISC7;Shigella;Shigella boydii;Shigella flexneri;Enterobacteriaceae;Escherichia coli;Shigella dysenteriae;Escherichia albertii;Escherichia	15	6
F102509	45	gi|554684454	3-phosphoserine/phosphohydroxythreonine aminotransferase	40129.1	NCBInr	Salmonella enterica	5	2
F102509	46	gi|440182	PexB	18697.8	NCBInr	Escherichia coli LAU-EC8;Shigella flexneri;Escherichia coli MS 69-1;Enterobacteriaceae;Escherichia coli str. K-12 substr. W3110;Escherichia coli 907779;Escherichia coli MS 110-3;Escherichia coli;Escherichia coli M605	21	7
F102509	47	gi|1941982	Chain A, Structure Of Transaldolase B	35237.3	NCBInr	nospecies	30	10
F102509	47	gi|490199958	MULTISPECIES: transaldolase	35179.3	NCBInr	Klebsiella;Klebsiella oxytoca	23	6
F102509	47	gi|737931371	transaldolase	35334.3	NCBInr	Kluyvera ascorbata	20	6
F102509	47	gi|491265926	MULTISPECIES: transaldolase	35208.3	NCBInr	Citrobacter;Citrobacter freundii CFNIH1;Citrobacter sp. CIP 55.13	19	6
F102509	47	gi|500910950	transaldolase	35306.3	NCBInr	Enterobacter sp. 638;Cedecea davisae	19	6
F102509	47	gi|736824515	transaldolase	35354.3	NCBInr	Enterobacter cancerogenus	17	6
F102509	47	gi|736914187	transaldolase	35298.2	NCBInr	Erwinia oleae;Erwinia sp. 9145	17	5
F102509	47	gi|490210010	MULTISPECIES: transaldolase	35197.3	NCBInr	Klebsiella	15	5
F102509	47	gi|238706269	Transaldolase	36697.1	NCBInr	Yersinia rohdei;Yersinia ruckeri;Yersinia ruckeri ATCC 29473	15	4
F102509	47	gi|490527140	transaldolase	35296.4	NCBInr	Yersinia frederiksenii;Yersinia bercovieri;Yersinia enterocolitica;Yersinia intermedia;Brenneria sp. EniD312;Buttiauxella agrestis;Yersinia kristensenii;Yersinia enterocolitica LC20;Yersinia aldovae;Yersinia mollaretii	11	4
F102509	47	gi|108781959	transaldolase	35828.6	NCBInr	Yersinia similis;Yersinia pestis;Yersinia;Yersinia pestis Antiqua;Yersinia sp. WP-931205;Yersinia pseudotuberculosis	11	4
F102509	47	gi|510817364	transaldolase B	35464.4	NCBInr	Erwinia tracheiphila	9	3
F102509	47	gi|499151662	transaldolase B	35287.2	NCBInr	Plesiomonas shigelloides	9	3
F102509	47	gi|491974004	transaldolase	35095.3	NCBInr	Haemophilus parainfluenzae	7	2
F102509	47	gi|491781541	transaldolase	34959.2	NCBInr	Actinobacillus pleuropneumoniae	5	2
F102509	48	gi|43078	H-ns	15330.9	NCBInr	Escherichia coli ISC7;Shigella flexneri;Escherichia coli TA143;Enterobacteriaceae;Escherichia coli 2-316-03_S4_C3;Shigella boydii;Escherichia coli 95.0183;Escherichia coli K-12;Escherichia coli	16	3
F102509	49	gi|701777631	Succinate dehydrogenase flavoprotein subunit	66828.2	NCBInr	Beauveria bassiana D1-5	31	7
F102509	49	gi|498976077	PREDICTED: uncharacterized protein LOC101450312	255450	NCBInr	Ceratitis capitata	25	4
F102509	49	gi|447157998	MULTISPECIES: succinate dehydrogenase, FeS subunit	27379.5	NCBInr	Ceratitis capitata;Escherichia coli KTE126;Shigella sonnei;Enterobacteriaceae;Escherichia;Escherichia coli	21	7
F102509	49	gi|736475543	succinate dehydrogenase	27128.4	NCBInr	Buttiauxella agrestis	18	5
F102509	49	gi|514232759	succinate dehydrogenase iron-sulfur subunit	27239.4	NCBInr	Cedecea davisae	16	5
F102509	49	gi|446721571	metal-binding protein	26975.8	NCBInr	Escherichia sp. TW11588	15	4
F102509	49	gi|42543082	Chain A, Structural Genomics, Protein Ybgi, Unknown Function	26909.6	NCBInr	nospecies	15	4
F102509	49	gi|736436765	metal-binding protein	27103.8	NCBInr	Buttiauxella agrestis	13	3
F102509	49	gi|671541304	succinate dehydrogenase	27372.5	NCBInr	Cronobacter sp. 1383	11	4
F102509	50	gi|66360654	Chain A, Conformation Rearrangement Of Heat Shock Protein 90 Upon Adp Binding	63833.4	NCBInr	nospecies	22	7
F102509	50	gi|498245686	heat shock protein 90	72520.3	NCBInr	Pseudoalteromonas spongiae	5	2
F102509	51	gi|446412499	MULTISPECIES: glutamate racemase	29705.5	NCBInr	Enterobacteriaceae;Shigella flexneri;Escherichia coli;Shigella dysenteriae	13	5
F102509	52	gi|306991501	Chain A, Solution Structure Of The Enzyme I Dimer Using Residual Dipolar Couplings And Small Angle X-Ray Scattering	63476.9	NCBInr	nospecies	26	13
F102509	52	gi|701780442	Phosphoenolpyruvate-protein phosphotransferase	89356.7	NCBInr	Beauveria bassiana D1-5	20	8
F102509	52	gi|8569498	Chain A, Structure Of His15asp Hpr After Hydrolysis Of Ringed Species.	9091.71	NCBInr	nospecies	9	2
F102509	52	gi|442945	Chain F, Structure Of The Regulatory Complex Of Escherichia Coli Iiiglc With Glycerol Kinase	18108.7	NCBInr	nospecies	6	3
F102509	52	gi|490530531	PTS glucose transporter subunit IIA	18030.5	NCBInr	Vibrio metschnikovii	5	2
F102509	52	gi|506335138	MULTISPECIES: PTS glucose transporter subunit IIA	18211.8	NCBInr	Dickeya	4	2
F102509	53	gi|491191326	peptide ABC transporter substrate-binding protein	61095	NCBInr	Shigella flexneri	18	8
F102509	53	gi|350610638	Chain A, Crystal Structure Of E. Coli Oppa Complexed With Endogenous Ligands	59390.9	NCBInr	nospecies	14	6
F102509	53	gi|490223339	peptide ABC transporter substrate-binding protein	61616.5	NCBInr	Klebsiella;Klebsiella oxytoca	4	2
F102509	54	gi|42799	unnamed protein product	36704.2	NCBInr	Photorhabdus asymbiotica;Klebsiella pneumoniae;Providencia burhodogranariea;Serratia sp. ATCC 39006;Xenorhabdus cabanillasii;Pantoea sp. IMH;Pantoea;Citrobacter koseri;Pantoea sp. E147;Yersinia pestis PY-03;Yersinia kristensenii;Lonsdalea quercina;Cronobacter helveticus;Shigella flexneri;Salmonella enterica subsp. enterica serovar Enteritidis str. EC20120994;Providencia rustigianii;Pectobacterium…	44	7
F102509	54	gi|740406907	DNA-directed RNA polymerase subunit alpha	36644.2	NCBInr	Xenorhabdus szentirmaii	44	7
F102509	54	gi|694448220	PREDICTED: DNA-directed RNA polymerase subunit alpha-like	36040.7	NCBInr	Pyrus x bretschneideri	35	5
F102509	54	gi|575427593	Rpoa	37160.4	NCBInr	Buchnera aphidicola str. USDA (Myzus persicae)	22	2
F102509	54	gi|208659518	RpoA	33650.6	NCBInr	Vibrio breoganii	20	2
F102509	54	gi|489049238	MULTISPECIES: DNA-directed RNA polymerase subunit alpha	36392.9	NCBInr	Idiomarina xiamenensis;Pseudoalteromonas spongiae;Pseudoalteromonas;Pseudoalteromonas citrea;Thalassotalea sp. ND16A;Pseudoalteromonas ruthenica;Pseudoalteromonas rubra;Alteromonadales;Pseudoalteromonas luteoviolacea;Pseudoalteromonas haloplanktis;Idiomarina salinarum;Colwellia psychrerythraea;Pseudoalteromonas tunicata;Colwellia piezophila;Pseudoalteromonas sp. OCN003;Idiomarina sp. A28L	13	2
F102509	54	gi|558561126	50S ribosomal protein L17	14612.8	NCBInr	Serratia sp. DD3	13	3
F102509	54	gi|515791219	DNA-directed RNA polymerase subunit alpha	36272	NCBInr	Moritella dasanensis	12	3
F102509	55	gi|127525	RecName: Full=Major outer membrane lipoprotein; AltName: Full=Murein-lipoprotein; Flags: Precursor	8291.17	NCBInr	Enterobacter sp. 638;Klebsiella pneumoniae;Escherichia fergusonii;Mangrovibacter sp. MFB070;Buttiauxella agrestis;Salmonella enterica subsp. enterica serovar Enteritidis str. EC20120677;Kluyvera ascorbata ATCC 33433;Serratia marcescens;Salmonella enterica subsp. enterica serovar Bareilly str. CFSAN001105;Escherichia coli MS 16-3;Salmonella enterica subsp. enterica serovar Bareilly str. CFSAN00110…	18	2
F102509	56	gi|446311877	MULTISPECIES: molecular chaperone	13951.9	NCBInr	Shigella	7	3
F102509	57	gi|313649633	oxoglutarate dehydrogenase (succinyl-transferring), E1 component	105038	NCBInr	Shigella flexneri 2a str. 2457T;Shigella flexneri	24	8
F102509	57	gi|635722726	2-oxoglutarate dehydrogenase E1 component	105330	NCBInr	Citrobacter sp. MGH 55;Raoultella ornithinolytica;Citrobacter amalonaticus	18	5
F102509	57	gi|447104233	2-oxoglutarate dehydrogenase E1	105564	NCBInr	Escherichia coli	16	7
F102509	57	gi|460781007	oxoglutarate dehydrogenase (succinyl-transferring), E1 component	95856.3	NCBInr	Klebsiella;Klebsiella pneumoniae KP-1;Klebsiella pneumoniae;Klebsiella pneumoniae IS39;Klebsiella pneumoniae VA360;Klebsiella sp. 07A044;Klebsiella sp. 10982	12	5
F102509	57	gi|647629943	MULTISPECIES: 2-oxoglutarate dehydrogenase	106178	NCBInr	Tatumella	3	2
F102509	58	gi|447061644	nucleotide-binding protein	18336.5	NCBInr	Enterobacteriaceae;Escherichia coli	13	4
F102509	58	gi|554690350	nucleotide-binding protein	18307.7	NCBInr	Salmonella enterica	10	2
F102509	58	gi|740317915	nucleotide-binding protein	18376.8	NCBInr	Trabulsiella guamensis	10	2
F102509	59	gi|313647572	glycyl-tRNA synthetase beta subunit	76115.6	NCBInr	Escherichia coli ISC7;Shigella flexneri;Enterobacteriaceae;Shigella flexneri 2a str. 2457T;Escherichia coli;Escherichia	14	9
F102509	59	gi|491095455	glycyl-tRNA synthetase	76118.8	NCBInr	Serratia odorifera	3	2
F102509	60	gi|446967254	transcriptional regulator	9541.22	NCBInr	Enterobacteriaceae;Shigella flexneri;Escherichia coli	13	5
F102509	61	gi|147379	phosphoribosylpyrophosphate synthetase (gtg start codon; EC 2.7.6.1)	34436.8	NCBInr	Enterobacter mori;Shigella;Shigella boydii;Escherichia sp. HT073016;Escherichia coli 83972;Enterobacter;Shigella flexneri 2930-71;Enterobacteriaceae bacterium ATCC 29904;Enterobacter cloacae ECNIH3;Shigella flexneri;Escherichia coli UMEA 3955-1;Escherichia coli MS 185-1;Shigella dysenteriae 1617;Enterobacteriaceae bacterium LSJC7;Enterobacter cloacae;Escherichia coli;Enterobacteriaceae;Enterobact…	14	7
F102509	61	gi|498359689	ribose-phosphate pyrophosphokinase	34315.1	NCBInr	Aeromonas hydrophila 4AK4;Aeromonas media WS;Oceanimonas smirnovii;Aeromonas caviae;Oceanimonas sp. GK1	6	2
F102509	62	gi|446450094	adenylosuccinate synthetase	47513.4	NCBInr	Shigella flexneri	25	8
F102509	62	gi|506490830	Adenylosuccinate synthetase	47542.4	NCBInr	Enterobacteriaceae bacterium strain FGI 57	20	6
F102509	62	gi|740319100	adenylosuccinate synthetase	47306.4	NCBInr	Trabulsiella guamensis	17	4
F102509	62	gi|495882520	adenylosuccinate synthetase	47414.5	NCBInr	Alishewanella aestuarii;Alishewanella agri;Alishewanella jeotgali	11	2
F102509	62	gi|492975518	MULTISPECIES: adenylosuccinate synthetase	48185.5	NCBInr	Vibrio;Pseudoalteromonas;Pseudoalteromonas lipolytica	11	2
F102509	63	gi|24054562	50S ribosomal subunit protein L1	23717.7	NCBInr	Pantoea dispersa;Escherichia coli ARS4.2123;Pantoea sp. IMH;Pantoea sp. A4;Leminorella grimontii;Escherichia coli;gamma proteobacterium WG36;Dickeya;Shigella flexneri;Phaseolibacter flectens;Shimwellia blattae;Citrobacter youngae;Escherichia sp. TW11588;Escherichia;Pantoea ananatis;Dickeya dadantii;Pantoea;Pantoea sp. NGS-ED-1003;Erwinia typographi;Enterobacter;Citrobacter sp. CIP 55.13;Shigella …	19	5
F102509	63	gi|738961990	50S ribosomal protein L1	24603.2	NCBInr	Photorhabdus temperata	8	2
F102509	64	gi|91071305	phosphoglucomutase	60627.7	NCBInr	Shigella dysenteriae;Salmonella enterica subsp. enterica serovar Enteritidis str. SA20094642;Salmonella enterica;Salmonella enterica subsp. enterica serovar Hvittingfoss str. A4-620;Citrobacter koseri;Escherichia albertii;Salmonella bongori;Shigella flexneri;Salmonella enterica subsp. enterica serovar Minnesota str. A4-603;Enterobacteriaceae;Shigella dysenteriae 1617;Salmonella enterica subsp. en…	22	9
F102509	65	gi|447118804	50S ribosomal protein L9	15760.5	NCBInr	Enterobacteriaceae;Shigella flexneri;Escherichia coli;Shigella dysenteriae	9	3
F102509	66	gi|446751404	acid phosphatase	27265.8	NCBInr	Shigella flexneri;Shigella;Shigella dysenteriae	8	4
F102509	67	gi|145881	3-ketoacyl-acyl carrier protein reductase	25530.2	NCBInr	Enterobacteriaceae;Escherichia coli P0302308.3;Escherichia albertii;Escherichia coli;Shigella dysenteriae	8	4
F102509	68	gi|116667445	Chain K, Structure Of The 50s Subunit Of A Pre-Translocational E. Coli Ribosome Obtained By Fitting Atomic Models For Rna And Protein Components Into Cryo-Em Map Emd-1056	14696.2	NCBInr	nospecies	14	3
F102509	68	gi|558558879	MULTISPECIES: 50S ribosomal protein L16	15343.5	NCBInr	Leminorella grimontii;Serratia	10	2
F102509	69	gi|446536609	MULTISPECIES: 50S ribosomal protein L14	13646.5	NCBInr	Enterobacteriaceae;Cronobacter turicensis;Edwardsiella;Escherichia coli;Cronobacter malonaticus	28	3
F102509	69	gi|557804062	Chain K, E. Coli 70s-fmetval-trnaval-trnafmet Complex In Classic Pre- Translocation State (pre1b, 50s Subunit)	13644.4	NCBInr	nospecies	28	3
F102509	69	gi|446536608	MULTISPECIES: 50S ribosomal protein L14	13673.5	NCBInr	Plautia stali symbiont;Pantoea;Erwinia amylovora;Phaseolibacter flectens;Enterobacteriaceae;Salmonella enterica subsp. enterica serovar Cerro FSL R8-0235;Enterobacter cloacae;Serratia;Lonsdalea quercina;Salmonella enterica;Yersinia;Serratia symbiotica	28	3
F102509	69	gi|669214866	Ribosomal L14 and KOW and Ribosomal L5 and Riboso mal L5 C domain containing protein	42363.8	NCBInr	Trichuris trichiura	11	5
F102509	70	gi|71063660	IppI virulence protein	14935.3	NCBInr	Enterobacteriaceae;Shigella flexneri;Shigella dysenteriae;Shigella dysenteriae WRSd3	7	4
F102509	71	gi|571216268	Cytochrome d ubiquinol oxidase subunit I	58338.1	NCBInr	Klebsiella pneumoniae IS22	12	4
F102509	71	gi|497637	cytochrome oxidase d subunit I	58304.1	NCBInr	Shigella flexneri;Escherichia fergusonii;Escherichia coli O26:H11 str. 2011C-3387;Escherichia fergusonii ECD227;Escherichia coli cloneA_i1;Enterobacteriaceae;Escherichia coli MS 57-2;Escherichia coli PA3;Escherichia coli;Shigella dysenteriae;Escherichia coli DORA_A_5_14_21;Escherichia albertii;Escherichia;Escherichia coli W26;Escherichia coli MS 84-1	12	4
F102509	71	gi|513470720	cytochrome D ubiquinol oxidase subunit I	60958.3	NCBInr	Cedecea davisae DSM 4568;Cedecea neteri;Cedecea davisae	7	2
F102509	72	gi|91074451	ATP phosphoenolpyruvate carboxykinase	62663.5	NCBInr	Shigella flexneri;Shigella;Shigella sonnei;Enterobacteriaceae;Escherichia coli UTI89;Escherichia;Shigella boydii;Escherichia coli DEC12B;Escherichia coli D9;Escherichia albertii;Escherichia coli 2875000;Escherichia coli	9	6
F102509	73	gi|332757142	glutathione S-transferase	19405	NCBInr	Shigella flexneri 4343-70;Shigella flexneri	14	3
F102509	74	gi|42814	rplK (L11)	14908.9	NCBInr	Klebsiella;Klebsiella pneumoniae;Shigella;Klebsiella pneumoniae UHKPC24;Cronobacter sakazakii;Kluyvera ascorbata ATCC 33433;Citrobacter koseri;Enterobacter lignolyticus;Escherichia coli 5-172-05_S3_C1;Enterobacteriaceae bacterium strain FGI 57;Trabulsiella guamensis ATCC 49490;Pluralibacter gergoviae;Shigella flexneri;Escherichia coli 2871950;Escherichia coli str. K-12 substr. MG1655;Enterobacter…	18	2
F102509	75	gi|443293	Chain A, The Structure Of Triosephosphate Isomerase From Escherichia Coli Determined At 2.6 Angstrom Resolution	27124.9	NCBInr	nospecies	15	4
F102509	75	gi|505156889	triosephosphate isomerase	27152	NCBInr	Enterobacteriaceae bacterium strain FGI 57	11	3
F102509	75	gi|661566817	Triosephosphate isomerase	26961.8	NCBInr	Xenorhabdus poinarii G6	7	2
F102509	76	gi|54778763	ribosomal protein S10	14730.9	NCBInr	Shigella sonnei;Enterobacteriaceae;Escherichia coli IS1;Shigella dysenteriae;synthetic construct;Escherichia coli O157;Escherichia coli 908585;Escherichia coli	10	2
F102509	77	gi|33357884	Chain G, Real Space Refined Coordinates Of The 30s Subunit Fitted Into The Low Resolution Cryo-Em Map Of The Ef-G.Gtp State Of E. Coli 70s Ribosome	19875.7	NCBInr	nospecies	17	7
F102509	77	gi|495161447	MULTISPECIES: 30S ribosomal protein S7	17533.4	NCBInr	Enterobacteriaceae	9	3
F102509	78	gi|3805908	beta-ketoacyl-ACP synthase I	42956.2	NCBInr	Shigella flexneri;Escherichia fergusonii;Shigella boydii;Citrobacter youngae;Enterobacteriaceae;Escherichia coli;Shigella;Shigella dysenteriae;Escherichia albertii;Escherichia;Escherichia coli O139:H28 str. E24377A	15	4
F102509	79	gi|540109	6-phosphogluconate dehydrogenase, partial	48811	NCBInr	Shigella flexneri;Shigella dysenteriae;Shigella sonnei 3233-85;Shigella sonnei;Escherichia coli;Shigella flexneri 1235-66	15	5
F102509	79	gi|77862427	6-phosphogluconate dehydrogenase	48757.1	NCBInr	Escherichia coli	12	3
F102509	80	gi|545297578	lipoprotein 34	36860.6	NCBInr	Escherichia coli	12	7
F102509	80	gi|13362809	lipoprotein-34	36989.6	NCBInr	Shigella flexneri;Shigella;Shigella dysenteriae;Shigella sonnei Ss046;Shigella boydii Sb227;Escherichia coli;Enterobacteriaceae;Escherichia coli O157:H7 str. Sakai;Shigella boydii;Escherichia;Escherichia coli ISC41	12	7
F102509	80	gi|526248824	Outer membrane protein NlpB lipoprotein component of the protein assembly complex (forms acomplex with YaeT YfiO and YfgL); Lipoprotein-34 precursor	36983.9	NCBInr	Salmonella bongori	8	4
F102509	81	gi|40889457	Chain A, Crystal Structure Of E. Coli Osmc	15162.6	NCBInr	nospecies	13	5
F102509	82	gi|42377	unnamed protein product	61591	NCBInr	Shigella;Escherichia sp. KTE52;Enterobacter cloacae complex;Escherichia fergusonii;uncultured bacterium Contig351;Escherichia coli 042;Escherichia coli CFT073;Escherichia albertii;Shigella flexneri;Enterobacter hormaechei;Enterobacteriaceae;Enterobacter cloacae;Escherichia coli;Enterobacter sp. MGH 33;Shigella boydii;Escherichia coli K-12;Escherichia	17	5
F102509	83	gi|643436286	ATP-dependent protease ATP-binding subunit HslU	49663.9	NCBInr	Escherichia coli	17	6
F102509	83	gi|7245635	Chain A, Trigonal Crystal Form Of Heat Shock Locus U (Hslu) From Escherichia Coli	49545.9	NCBInr	nospecies	17	6
F102509	83	gi|746032851	ATP-dependent protease ATP-binding subunit HslU	49465.7	NCBInr	Frischella perrara	14	3
F102509	84	gi|170520254	ATP-dependent metallopeptidase HflB	71152.6	NCBInr	Escherichia coli HVH 27 (4-7449267);Shigella;Shigella boydii;Escherichia coli KTE178;Escherichia coli 7-233-03_S3_C3;Escherichia coli UMEA 3212-1;Citrobacter rodentium;Escherichia coli SMS-3-5;Escherichia coli UMEA 3140-1;Yokenella regensburgei;Escherichia albertii;Escherichia coli HVH 3 (4-7276001);Escherichia coli P0302308.12;Shigella flexneri;Escherichia coli KTE19;Enterobacteriaceae;Shigella …	9	6
F102509	84	gi|516412035	ATP-dependent metalloprotease	70923.5	NCBInr	Erwinia toletana	7	3
F102509	85	gi|26106512	30S ribosomal protein S2	34575.7	NCBInr	Shigella flexneri;Shigella flexneri 2002017;Enterobacteriaceae;Escherichia coli M718;Shigella dysenteriae 1617;Escherichia coli P0298942.6;Escherichia coli P0305260.2;Escherichia coli P0305260.11;Escherichia coli CFT073;Escherichia coli LAU-EC10;Escherichia coli MP021017.3;Escherichia coli	14	6
F102509	85	gi|493170359	30S ribosomal protein S2	26771.8	NCBInr	Enterobacter cancerogenus	7	3
F102509	85	gi|493274859	30S ribosomal protein S2	27036.9	NCBInr	Photobacterium profundum;Photobacterium halotolerans	7	2
F102509	86	gi|446245716	MULTISPECIES: universal stress protein A	16113.2	NCBInr	Enterobacteriaceae;Citrobacter rodentium;Escherichia coli	11	5
F102509	87	gi|241913123	Chain A, Structure Of E. Coli Monothiol Glutaredoxin Grx4 Homodimer	15203.5	NCBInr	nospecies	14	3
F102509	87	gi|487397727	monothiol glutaredoxin, Grx4 family	13028.5	NCBInr	Escherichia coli	9	2
F102509	87	gi|506351693	glutaredoxin	12757.4	NCBInr	Edwardsiella ictaluri	8	2
F102509	87	gi|490196536	MULTISPECIES: glutaredoxin	13072.6	NCBInr	Hafnia;Hafnia alvei	8	2
F102509	88	gi|42144	unnamed protein product	54681.9	NCBInr	Shigella flexneri;Shigella;Shigella dysenteriae;Enterobacteriaceae;Escherichia albertii;Escherichia;Escherichia coli	10	5
F102509	88	gi|489007680	MULTISPECIES: transcription termination factor NusA	55044.1	NCBInr	Klebsiella;Klebsiella pneumoniae;Enterobacter aerogenes;Raoultella;Enterobacteriaceae;Klebsiella oxytoca;Raoultella ornithinolytica	8	4
F102509	89	gi|155328	ORF, partial	20760.8	NCBInr	Enterobacteriaceae;Shigella flexneri;Plasmid pWR100;Shigella dysenteriae	6	5
F102509	90	gi|147464	aspartate transcarbamoylase catalytic chain (pyrB)	34463.8	NCBInr	Ceratitis capitata;Escherichia fergusonii;Shigella boydii;Shigella sonnei;Citrobacter rodentium;Shigella sonnei 3233-85;Escherichia albertii;Shigella flexneri;Escherichia coli 3431;Enterobacteriaceae;Shigella flexneri J1713;Escherichia coli;Escherichia coli ATCC BAA-2192;Escherichia sp. TW15838;Salmonella enterica;Escherichia	11	4
F102509	90	gi|701780122	Ornithine carbamoyltransferase, catabolic	163232	NCBInr	Beauveria bassiana D1-5	8	3
F102509	90	gi|553657725	putative endoribonuclease L-PSP	15274.9	NCBInr	Escherichia coli 908525;Escherichia coli	6	2
F102509	91	gi|21466109	Chain A, Crystal Structure Of D-Ribose-5-Phosphate Isomerase (Rpia) From Escherichia Coli.	22762.7	NCBInr	nospecies	9	5
F102509	92	gi|33357890	Chain M, Real Space Refined Coordinates Of The 30s Subunit Fitted Into The Low Resolution Cryo-Em Map Of The Ef-G.Gtp State Of E. Coli 70s Ribosome	13017.2	NCBInr	nospecies	11	3
F102509	94	gi|26399364	RecName: Full=30S ribosomal protein S4	23494.7	NCBInr	Shigella flexneri;Escherichia coli P0299917.6;Enterobacteriaceae;Escherichia coli DEC7C;Citrobacter rodentium;Escherichia coli 2747800;Escherichia coli P12b;Escherichia coli CE516;Escherichia coli;Shigella flexneri J1713;Salmonella enterica;synthetic construct;Escherichia hermannii;Salmonella	16	6
F102509	94	gi|490385989	MULTISPECIES: 30S ribosomal protein S4	23614.7	NCBInr	Providencia;Exiguobacterium mexicanum;Providencia rettgeri;Providencia rustigianii	7	2
F102509	95	gi|291068999	aspartate ammonia-lyase	54446.7	NCBInr	Escherichia albertii KF1;Citrobacter youngae ATCC 29220;Citrobacter youngae;uncultured bacterium Contig1521;Citrobacter sp. CIP 55.13;Shigella flexneri 1235-66;Escherichia coli KTE121;Citrobacter koseri;Escherichia albertii;Shigella flexneri;Enterobacteriaceae;Escherichia coli;Escherichia coli DEC5E;Shigella boydii;Escherichia;Escherichia coli MS 115-1	14	8
F102509	95	gi|751928977	aspartate ammonia-lyase	52762.6	NCBInr	Raoultella ornithinolytica	13	6
F102509	95	gi|490536833	aspartate ammonia-lyase	53199.8	NCBInr	Vibrio;Vibrio nigripulchritudo;Vibrio sp. JCM 19236;Vibrio fluvialis;Vibrio sp. JCM 19241;Vibrio maritimus;Vibrio sp. C7;Vibrio sp. JCM 19231;Vibrio rhizosphaerae;Vibrio tubiashii;Vibrio caribbeanicus;Vibrio variabilis;Vibrio anguillarum;Vibrio sp. JCM 19232;Vibrio splendidus;Vibrio genomosp. F6;Vibrio pacinii;Vibrio furnissii;Vibrio fortis;Vibrio proteolyticus	6	2
F102509	96	gi|145598	cyclic AMP receptor protein	23770.4	NCBInr	Enterobacter mori;Ceratitis capitata;Klebsiella pneumoniae;Rahnella;Dickeya;Salmonella enterica subsp. enterica serovar Alachua str. R6-377;Serratia sp. ATCC 39006;Yersinia intermedia;Cronobacter sakazakii;Escherichia coli LW1655F+;Enterobacteriaceae bacterium B14;Shigella flexneri;Yersinia pestis;Yersinia enterocolitica;Salmonella enterica subsp. enterica serovar Typhimurium;Escherichia coli;Pan…	14	4
F102509	97	gi|485822607	phosphoglyceromutase	28538.8	NCBInr	Escherichia coli	20	8
F102509	97	gi|20149796	Chain A, E.Coli Cofactor-Dependent Phosphoglycerate Mutase Complexed With Vanadate	28407.7	NCBInr	nospecies	20	8
F102509	97	gi|491139309	MULTISPECIES: phosphoglyceromutase	28538.8	NCBInr	Shigella	20	8
F102509	97	gi|503341754	MULTISPECIES: phosphoglyceromutase	28400.8	NCBInr	Rahnella aquatilis;Rahnella	8	2
F102509	97	gi|652343739	phosphoglyceromutase	28472.7	NCBInr	Lonsdalea quercina	5	3
F102509	98	gi|669220185	Thioredoxin and ATP-synt ab and Rho N and Rho RNA bind domain containing protein	59367	NCBInr	Trichuris trichiura	15	7
F102509	98	gi|551335710	transcription termination factor Rho	47083.9	NCBInr	Perlucidibaca piscinae	7	2
F102509	99	gi|446623760	hypothetical protein	55726.8	NCBInr	Shigella dysenteriae	9	4
F102509	99	gi|446623756	hypothetical protein	55774.8	NCBInr	Shigella flexneri;Shigella boydii;Shigella;Shigella sonnei;Shigella dysenteriae;Escherichia coli	9	4
F102509	100	gi|445977877	acetyl-CoA carboxylase subunit alpha	35391.3	NCBInr	Escherichia sp. TW09231;Citrobacter sp. MGH 55;Shigella;Shigella boydii;Shigella sonnei;Shigella flexneri;Enterobacteriaceae;Shigella dysenteriae;Escherichia albertii;Escherichia coli;Citrobacter farmeri GTC 1319	5	3
F102509	101	gi|491156133	invasin	70438.6	NCBInr	Enterobacteriaceae;Shigella flexneri;Shigella dysenteriae;Shigella boydii;Escherichia coli	8	8
F102509	102	gi|227836154	hypothetical protein HMPREF0358_3404	12538	NCBInr	Shigella flexneri;Shigella flexneri 2003036;Escherichia coli MS 187-1;Enterobacteriaceae;Escherichia coli 908675;Escherichia coli FVEC1412;Shigella flexneri 1235-66;Escherichia coli 907672;Shigella boydii;Escherichia coli 83972;Escherichia coli D9;Escherichia sp. TW10509;Escherichia coli;Escherichia coli P0302308.13	5	2
F102509	103	gi|446017851	acetate kinase	43577.2	NCBInr	Shigella flexneri	23	9
F102509	103	gi|426549130	Acetate kinase	43626.1	NCBInr	Enterobacter mori;Cronobacter condimenti 1330;Cronobacter dublinensis;Cronobacter muytjensii;Cronobacter turicensis;Enterobacter;Enterobacter cloacae	20	7
F102509	103	gi|639211174	MULTISPECIES: acetate kinase	43649.1	NCBInr	Cronobacter	19	5
F102509	104	gi|517578289	isocitrate dehydrogenase	44857.2	NCBInr	Andreprevotia chitinilytica;Chitiniphilus shinanonensis	12	2
F102509	105	gi|11513847	Chain A, The Crystal Structure Of Adp-L-Glycero-D-Mannoheptose 6- Epimerase	34936.2	NCBInr	nospecies	11	4
F102509	105	gi|495160512	ADP-L-glycero-D-mannoheptose-6-epimerase	35187	NCBInr	Pantoea rwandensis;Pantoea sp. YR343;Enterobacter cancerogenus;Pantoea sp. GM01;Pantoea rodasii	8	3
F102509	106	gi|15809430	IpgD	60327.4	NCBInr	Shigella flexneri;Escherichia coli	9	6
F102509	107	gi|391297610	oligopeptidase A	73351.6	NCBInr	Shigella flexneri;Shigella flexneri Shi06HN006;Shigella sonnei;Escherichia coli 2-156-04_S4_C2;Escherichia coli;Shigella flexneri 1235-66	6	5
F102509	107	gi|499404233	oligopeptidase A	76958.2	NCBInr	Pectobacterium atrosepticum;Serratia marcescens	3	2
F102509	107	gi|499729204	oligopeptidase A	76822.6	NCBInr	Sodalis glossinidius	3	2
F102509	108	gi|40863	FtsZ protein	40271.6	NCBInr	Klebsiella;Klebsiella pneumoniae;Shigella;Salmonella enterica subsp. enterica serovar Alachua str. R6-377;Escherichia coli str. K-12 substr. W3110;Salmonella enterica subsp. enterica serovar Enteritidis str. EC20130347;Escherichia vulneris NBRC 102420;Yokenella regensburgei;Escherichia coli;Enterobacteriaceae bacterium ATCC 29904;Escherichia coli 2871950;Leclercia adecarboxylata;Salmonella enteri…	6	4
F102509	109	gi|446191906	ferritin	20086.7	NCBInr	Enterobacteriaceae;Shigella flexneri;Escherichia albertii;Escherichia coli DORA_A_5_14_21;Escherichia coli	6	2
F102509	110	gi|672833425	molecular chaperone	68115.6	NCBInr	Escherichia coli	7	3
F102509	110	gi|345381202	PPIC-type PPIASE domain protein	65279.1	NCBInr	Escherichia sp. TW09231;Shigella boydii;Shigella;Escherichia coli EPEC C342-62;Escherichia sp. TW15838;Escherichia coli G58-1;Escherichia coli 7-233-03_S1_C3;Escherichia coli P0305260.3;Escherichia sp. TW14182;Escherichia albertii;Klebsiella pneumoniae IS22;Shigella flexneri;Escherichia coli 2-474-04_S4_C1;Escherichia coli ISC41;Escherichia coli 6-537-08_S4_C2;Enterobacteriaceae;Shigella sonnei 4…	7	3
F102509	111	gi|146861	ORF, partial	8847.81	NCBInr	Enterobacter sp. MGH 9;Photorhabdus asymbiotica;Shigella;Pantoea sp. At-9b;Vibrio;Ferrimonas senticii;Pseudomonas sp. 12M76_air;Xenorhabdus poinarii G6;Pseudomonas sp. HPB0071;Citrobacter koseri;Yokenella regensburgei;gamma proteobacterium WG36;Serratia marcescens;Dickeya;Pantoea sp. NGS-ED-1003;Pseudomonas aeruginosa group;Enterobacteriaceae bacterium LSJC7;Cedecea davisae;Pseudomonas caeni;Serr…	11	3
F102509	112	gi|166235502	Chain A, Crystal Structure Of Tetrahydrodipicolinate N-Succinyltransferase From E. Coli	31228	NCBInr	nospecies	8	2
F102509	113	gi|446633422	50S ribosomal protein L31	8076.05	NCBInr	Shigella flexneri	4	2
F102509	114	gi|377859922	hlyD secretion family protein	39176.8	NCBInr	Shigella flexneri;Shigella;Escherichia coli DEC2A;Shigella dysenteriae;Shigella sonnei;Enterobacteriaceae;Escherichia coli;Shigella boydii;Escherichia	7	4
F102509	115	gi|353618289	DNA-binding protein HU-beta, partial	8949.86	NCBInr	Enterobacteriaceae;Salmonella enterica subsp. enterica serovar Johannesburg str. S5-703;Salmonella;Escherichia coli;Salmonella enterica	15	3
F102509	115	gi|494615297	MULTISPECIES: transcriptional regulator	9147.97	NCBInr	Enterobacteriaceae	5	2
F102509	116	gi|293651802	Chain A, Crystal Structure Of Etd97n-ehred Complex	40234.3	NCBInr	nospecies	7	4
F102509	117	gi|491191745	malonic semialdehyde reductase	27245.8	NCBInr	Shigella flexneri	4	3
F102509	118	gi|466643	slp	22269.4	NCBInr	Escherichia coli KTE146;Escherichia coli D6-113.11;Escherichia coli TW10509;Escherichia coli UMEA 3052-1;Escherichia coli SMS-3-5;Escherichia coli TX1999;Escherichia coli 1.2741;Escherichia albertii;Escherichia coli 2534-86;Escherichia coli MS 84-1;Shigella flexneri;Escherichia coli ISC41;Escherichia coli str. K-12 substr. MG1655;Enterobacteriaceae;Escherichia coli 907672;Escherichia coli G3/10;S…	4	2
F102509	119	gi|2914323	Chain A, X-Ray Structure Of Escherichia Coli Enoyl Reductase With Bound Nad And Benzo-Diazaborine	27943.1	NCBInr	nospecies	15	5
F102509	119	gi|446428641	enoyl-ACP reductase	27969.1	NCBInr	Salmonella enterica;Citrobacter rodentium;Enterobacter cloacae;Enterobacter	14	5
F102509	119	gi|488373748	enoyl-ACP reductase	28015.2	NCBInr	Shimwellia blattae	11	3
F102509	119	gi|743514327	enoyl-ACP reductase	28089.1	NCBInr	Leclercia adecarboxylata	4	3
F102509	119	gi|647476884	enoyl-ACP reductase	28113.2	NCBInr	Hafnia alvei	3	2
F102509	119	gi|364564010	enoyl-[acyl-carrier-protein] reductase	30185.1	NCBInr	Hafnia;Hafnia alvei ATCC 51873	3	2
F102509	120	gi|390900128	capsular synthesis regulator component B	8656.63	NCBInr	Escherichia fergusonii;Escherichia coli DORA_A_5_14_21;Escherichia coli p0305293.15;Escherichia coli P0304816.13;Enterobacteriaceae;uncultured bacterium Contig871;Escherichia coli P0302308.2;Escherichia coli EC1738;Shigella boydii;Escherichia coli MP021017.3;Escherichia coli	9	2
F102509	121	gi|29028385	B2085	14039.1	NCBInr	Escherichia coli STEC_MHI813;Shigella;Escherichia coli KTE178;Escherichia coli KTE81;Escherichia coli MP021566.1;Escherichia coli KTE84;Escherichia coli LAU-EC8;Shigella flexneri;Escherichia coli 3-020-07_S1_C1;Escherichia coli KTE15;Escherichia coli HVH 154 (4-5636698);Escherichia coli;Escherichia coli O139:H28 str. E24377A;Escherichia coli O32:H37 str. P4;Shigella sonnei;Escherichia coli P03022…	3	2
F102509	122	gi|446488516	threonine aldolase	36688.6	NCBInr	Shigella flexneri	7	4
F102509	122	gi|446488520	threonine aldolase	36717.7	NCBInr	Escherichia coli	5	3
F102509	123	gi|46015011	Chain A, Mad Structure Of The Periplasmique Domain Of The Escherichia Coli Pal Protein	12291.2	NCBInr	nospecies	5	3
F102509	124	gi|466743	lctD	42912	NCBInr	Shigella flexneri;Shigella;Shigella boydii;Escherichia coli str. K-12 substr. MG1655;Enterobacteriaceae;Escherichia;Escherichia coli	7	4
F102509	125	gi|1246354	cytosine deaminase:uracil phosphoribosyltransferase fusion protein	71359.8	NCBInr	Enterobacteriaceae;Shigella dysenteriae;Escherichia coli DEC5A;Escherichia coli 2854350;Cloning vector pZEO-SG1;Escherichia coli;Citrobacter farmeri GTC 1319	10	4
F102509	125	gi|516028383	MULTISPECIES: uracil phosphoribosyltransferase	22606	NCBInr	Enterobacteriaceae;Enterobacter sp. Bisph1	8	3
F102509	126	gi|409973972	Chain Y, Structures Of The Bacterial Ribosome In Classical And Hybrid States Of Trna Binding	20333.7	NCBInr	nospecies	3	3
F102509	127	gi|445975825	virulence factor	56642.3	NCBInr	Shigella flexneri	9	5
F102509	128	gi|447188215	MULTISPECIES: response regulator in two-component regulatory system with PhoQ	25519.3	NCBInr	Enterobacteriaceae;Escherichia coli	16	4
F102509	129	gi|324008009	tryptophan 2,3-dioxygenase	53775	NCBInr	Escherichia coli MS 57-2;Escherichia coli	11	5
F102509	129	gi|41936	tryptophanase	53097.7	NCBInr	Escherichia fergusonii;Escherichia sp. HT073016;Escherichia albertii NBRC 107761;Escherichia coli MS 21-1;Escherichia albertii;Escherichia coli MS 146-1;Escherichia coli MS 84-1;Escherichia coli 910096-2;Shigella flexneri;Enterobacteriaceae;Escherichia coli M919;Escherichia;Escherichia coli 907779;Shigella dysenteriae;Escherichia fergusonii ATCC 35469;Escherichia coli	11	5
F102509	130	gi|262367965	Chain A, Crystal Structure Of V148g Adenylate Kinase From E. Coli, In Complex With Ap5a	23586.3	NCBInr	nospecies	18	5
F102509	130	gi|738152611	adenylate kinase	23642.2	NCBInr	Mangrovibacter sp. MFB070	6	3
F102509	131	gi|1128947	ORF X; putative, partial	20691.2	NCBInr	Escherichia coli ISC7;Shigella;Salmonella enterica subsp. enterica serovar Alachua str. R6-377;Salmonella enterica subsp. enterica serovar Senftenberg str. A4-543;Salmonella enterica subsp. enterica serovar Enteritidis str. EC20130347;Salmonella enterica subsp. enterica serovar Enteritidis str. SA19994216;Escherichia coli O123:H11 str. 2009C-3307;Salmonella enterica subsp. enterica serovar Bareil…	13	5
F102509	131	gi|494615887	seryl-tRNA synthetase	48962.8	NCBInr	Kosakonia radicincitans	11	4
F102509	131	gi|685385269	seryl-tRNA synthetase, partial	12714.3	NCBInr	Salmonella enterica	7	4
F102509	132	gi|26106668	Phosphoheptose isomerase	27392.1	NCBInr	Escherichia coli LAU-EC8;Shigella flexneri;Escherichia fergusonii ECD227;Enterobacteriaceae;Escherichia coli MS 57-2;Shigella flexneri 1235-66;Escherichia coli;Shigella boydii;Escherichia coli CFT073;Escherichia coli MS 21-1;Escherichia coli E1520;Escherichia coli UTI89;Klebsiella pneumoniae IS22;Escherichia;Escherichia coli G3/10	9	3
F102509	132	gi|446257960	phosphoheptose isomerase	27332.1	NCBInr	Shigella flexneri	9	3
F102509	133	gi|545295003	phosphoribosylformylglycinamidine synthase	142140	NCBInr	Escherichia coli	7	4
F102509	133	gi|195183130	phosphoribosylformyl-glycineamide synthetase	142036	NCBInr	Escherichia sp. TW09231;Escherichia coli 1-182-04_S4_C2;Shigella;Escherichia coli 2867750;Escherichia sp. HT073016;Escherichia sp. TW14182;Escherichia coli MP021017.5;Escherichia coli 7-233-03_S4_C1;Escherichia coli O157:H- str. H 2687;Escherichia coli 2-156-04_S4_C1;Shigella flexneri;Escherichia coli P0304816.6;Escherichia coli 3030-1;Escherichia coli KD2;Escherichia coli P0304816.8;Escherichia …	7	4
F102509	133	gi|490856030	phosphoribosylformylglycinamidine synthase	143044	NCBInr	Serratia;Cedecea davisae;Serratia fonticola;Pantoea sp. A4;Erwinia sp. 9145;Erwinia oleae;Pantoea ananatis;Yersinia ruckeri;Pantoea stewartii	4	3
F102509	133	gi|502610638	phosphoribosylformylglycinamidine synthase	141878	NCBInr	Edwardsiella piscicida;Edwardsiella tarda	2	2
F102509	134	gi|446501985	50S ribosomal protein L4	39691.2	NCBInr	Salmonella enterica	6	3
F102509	134	gi|446501971	50S ribosomal protein L3	22215.8	NCBInr	Klebsiella;Klebsiella pneumoniae;Pantoea;Shigella sonnei;Citrobacter rodentium;Buttiauxella agrestis;Pantoea sp. A4;Kosakonia radicincitans;Enterobacter lignolyticus;Yokenella regensburgei;Enterobacteriaceae bacterium strain FGI 57;Enterobacter sp. Bisph2;Escherichia albertii;Citrobacter farmeri GTC 1319;Pantoea agglomerans;Shigella flexneri;Klebsiella pneumoniae MRSN 1319;Enterobacteriaceae;Ente…	5	3
F102509	134	gi|116667437	Chain C, Structure Of The 50s Subunit Of A Pre-Translocational E. Coli Ribosome Obtained By Fitting Atomic Models For Rna And Protein Components Into Cryo-Em Map Emd-1056	21757.7	NCBInr	nospecies	5	3
F102509	134	gi|585355824	50S ribosomal protein L4	22071.9	NCBInr	Enterobacter cloacae;Escherichia coli	4	2
F102509	134	gi|520899751	50S ribosomal protein L4	22069.9	NCBInr	Erwinia tracheiphila	3	2
F102509	134	gi|488376006	50S ribosomal protein L3	22254.9	NCBInr	Shimwellia blattae	3	2
F102509	135	gi|446117139	glycine dehydrogenase	104990	NCBInr	Escherichia coli	12	5
F102509	135	gi|882433	ORF_f957	105075	NCBInr	Escherichia sp. TW09231;Shigella;Shigella dysenteriae;Shigella sonnei;Escherichia sp. HT073016;Escherichia sp. KTE52;Escherichia fergusonii;Escherichia sp. KTE159;Escherichia sp. TW14182;Escherichia albertii;Shigella flexneri;Escherichia coli str. K-12 substr. MG1655;Enterobacteriaceae;Escherichia sp. TW11588;Escherichia coli;Shigella boydii;Escherichia	12	5
F102509	136	gi|259037699	phosphopentomutase	45090.3	NCBInr	Klebsiella;Klebsiella pneumoniae;Escherichia sp. HT073016;Enterobacter sp. E20;Enterobacter sp. DC1;Escherichia fergusonii;synthetic Escherichia coli C321.deltaA;Klebsiella sp. 1_1_55;Enterobacter lignolyticus;Yokenella regensburgei;Klebsiella sp. 10982;Enterobacter sp. BIDMC 30;Shigella flexneri;Klebsiella pneumoniae MRSN 1319;Enterobacter cloacae;Cedecea davisae;Trabulsiella guamensis;Enterobac…	9	3
F102509	136	gi|446739193	phosphopentomutase	44586.2	NCBInr	Salmonella enterica;Citrobacter koseri;Salmonella bongori	9	3
F102509	137	gi|1246364	thymidylate:zeocin resistance protein:NDP kinase fusion protein	54369.6	NCBInr	Escherichia coli ISC7;Shigella flexneri;Escherichia coli;Enterobacteriaceae;Escherichia albertii;Cloning vector pZEO-SG4;Escherichia	6	3
F102509	138	gi|91075030	6-phosphofructokinase isozyme I	39091.8	NCBInr	Shigella sonnei;Enterobacteriaceae;Escherichia coli P0302308.3;Escherichia coli;Shigella boydii;Escherichia coli UTI89;Escherichia;Escherichia coli KO11FL;Escherichia coli MS 84-1	13	4
F102509	139	gi|281602612	cytochrome d ubiquinol oxidase subunit III	15197.6	NCBInr	Shigella flexneri 2002017;Shigella flexneri 2930-71;Shigella flexneri	7	4
F102509	140	gi|326623414	fumarate hydratase class I, anaerobic	57942.4	NCBInr	Shigella;Escherichia sp. HT073016;Salmonella enterica subsp. enterica serovar Nchanga str. CFSAN001091;Salmonella enterica subsp. enterica serovar Eastbourne str. CFSAN001084;Salmonella enterica subsp. enterica serovar Agona str. 66.F.99;Salmonella enterica subsp. enterica serovar Bareilly str. CFSAN000214;Escherichia sp. TW09308;Enterobacteriaceae bacterium ATCC 29904;Enterobacter sp. Bisph1;Yok…	4	3
F102509	141	gi|446694390	5'-nucleotidase	60914.9	NCBInr	Shigella flexneri	8	4
F102509	142	gi|388326070	Chain X, Crystal Structure Of Hpf Bound To The 70s Ribosome. This Pdb Entry Contains Coordinates For The 30s Subunit With Bound Hpf Of The 1st Ribosome In The Asu	11566	NCBInr	nospecies	5	2
F102509	143	gi|446567393	MULTISPECIES: 50S ribosomal protein L29	7283	NCBInr	Enterobacteriaceae	6	3
F102509	144	gi|52695972	Chain A, Crystal Structure Of Skp	15750	NCBInr	nospecies	9	4
F102509	145	gi|332765646	alanyl-tRNA synthetase	91633.4	NCBInr	Shigella flexneri;Shigella flexneri 2930-71;Shigella flexneri VA-6;Shigella flexneri 2003036;Shigella flexneri J1713	9	4
F102509	145	gi|445969384	alanyl-tRNA synthetase	96224.6	NCBInr	Enterobacter sp. 638;Leclercia adecarboxylata;Enterobacter cancerogenus;Salmonella bongori;Enterobacteriaceae bacterium ATCC 29904	7	2
F102509	146	gi|672854130	threonine--tRNA ligase	74706	NCBInr	Escherichia coli	10	5
F102509	146	gi|43066	unnamed protein product	74727.1	NCBInr	Shigella flexneri;Shigella;Enterobacteriaceae;Trichuris trichiura;Escherichia coli;Escherichia fergusonii;Shigella dysenteriae;Escherichia	10	5
F102509	146	gi|489945023	threonyl-tRNA synthetase	74508.2	NCBInr	Pantoea;Pantoea sp. aB;Raoultella ornithinolytica;Pantoea sp. Sc1;Pantoea vagans;Pantoea sp. 3.5.1;Pantoea sp. MBLJ3;Pantoea stewartii;Pantoea ananatis;Pantoea agglomerans	8	3
F102509	147	gi|91072554	selenophosphate synthase	37227.9	NCBInr	Escherichia coli ISC7;Shigella boydii;Escherichia coli 113303;Escherichia coli MS 187-1;Shigella sonnei;Escherichia fergusonii;Escherichia albertii;Escherichia coli MS 16-3;Escherichia coli H736;Escherichia coli MS 84-1;Shigella flexneri;Enterobacteriaceae;Escherichia coli;Escherichia coli 110957;Escherichia coli 907672;Escherichia coli MS 175-1;Escherichia sp. TW15838;Escherichia coli UTI89;Shig…	3	2
F102509	148	gi|490207942	MULTISPECIES: 30S ribosomal protein S3	25839.1	NCBInr	Klebsiella	6	2
F102509	148	gi|1173247	RecName: Full=30S ribosomal protein S3, partial	22718.4	NCBInr	Klebsiella pneumoniae;Rahnella;Serratia sp. ATCC 39006;Salmonella enterica subsp. enterica serovar Enteritidis str. SA19994216;Salmonella enterica subsp. enterica serovar Enteritidis str. EC20121004;Enterobacteriaceae bacterium B14;Salmonella enterica subsp. enterica serovar Mbandaka str. ATCC 51958;Pectobacterium atrosepticum;Shigella flexneri;Serratia symbiotica;Salmonella enterica subsp. enter…	6	2
F102509	149	gi|1943377	Chain A, Gtp Cyclohydrolase I	24797.9	NCBInr	nospecies	4	3
F102509	149	gi|498303800	GTP cyclohydrolase I	24804	NCBInr	Plautia stali symbiont	4	2
F102509	150	gi|60593714	Chain A, Crystal Structure Of The Escherichia Coli Tyrosyl-Trna Synthetase Complexed With Tyr-Ams	35862.3	NCBInr	nospecies	10	2
F102509	150	gi|751361316	Chain A, Engineered Tyrosyl-trna Synthetase With The Nonstandard Amino Acid L- 4,4-biphenylalanine	47603	NCBInr	nospecies	10	2
F102509	151	gi|353569850	NADP-dependent malic enzyme	82755.9	NCBInr	Klebsiella;Escherichia sp. TW09231;Shigella;Enterobacter cloacae;Escherichia sp. HT073016;Enterobacter sp. MGH 4;Citrobacter farmeri GTC 1319;Citrobacter koseri;Enterobacteriaceae bacterium ATCC 29904;Enterobacter lignolyticus;Enterobacter mori;Shigella flexneri;Escherichia coli BCE006_MS-23;Citrobacter;Salmonella enterica subsp. enterica serovar London str. CFSAN001081;Salmonella enterica subsp.…	11	4
F102509	151	gi|544901390	malic enzyme	82832.9	NCBInr	Klebsiella pneumoniae	10	3
F102509	151	gi|491984345	NADH-ubiquinone oxidoreductase	45509.4	NCBInr	Haemophilus parahaemolyticus;Haemophilus paraphrohaemolyticus	6	2
F102509	152	gi|408570847	outer membrane protein slp	19125.8	NCBInr	Shigella flexneri;Shigella;Enterobacteriaceae;Escherichia coli 1-392-07_S4_C3;Escherichia coli;Escherichia coli 8.0569;Shigella dysenteriae;Escherichia;Escherichia coli O139:H28 str. E24377A	2	2
F102509	153	gi|427311470	glutamate--tRNA ligase	49623.5	NCBInr	Escherichia sp. TW09231;Escherichia fergusonii;Shigella boydii;Shigella sonnei;Escherichia sp. HT073016;Escherichia sp. TW09308;Escherichia sp. TW14182;Escherichia albertii;Klebsiella pneumoniae IS22;Shigella flexneri;Enterobacteriaceae;Escherichia coli 1-392-07_S4_C1;Escherichia sp. TW11588;Escherichia;Escherichia coli 97.1742;Shigella dysenteriae;Escherichia coli	4	3
F102509	153	gi|446618334	glutaminyl-tRNA synthetase	54165	NCBInr	Shigella flexneri	4	3
F102509	154	gi|119390330	Chain A, A Proteolytically Truncated Form Of Shigella Flexneri Ipad	22173.1	NCBInr	nospecies	5	3
F102509	155	gi|606235	50S ribosomal subunit protein L15	15025.3	NCBInr	Shigella flexneri;Salmonella enterica subsp. enterica serovar Enteritidis str. EC20121004;Escherichia coli str. K-12 substr. MG1655;Enterobacteriaceae;Citrobacter freundii CFNIH1;Salmonella enterica subsp. enterica serovar London str. CFSAN001081;Salmonella enterica subsp. enterica serovar Enteritidis str. EC20120697;Citrobacter werkmanii NBRC 105721;Salmonella enterica;Enterobacteriaceae bacteri…	4	2
F102509	156	gi|446234630	cell division protein FtsH	45503.1	NCBInr	Shigella flexneri	5	3
F102509	157	gi|147756	RNA polymerase sigma-subunit	70389.3	NCBInr	Enterobacter sp. 638;Shigella;Ceratitis capitata;Cronobacter dublinensis;Salmonella enterica subsp. arizonae serovar 62:z4,z23:-;Escherichia coli 1-250-04_S1_C3;Citrobacter koseri;Enterobacteriaceae bacterium ATCC 29904;Cronobacter muytjensii;Yokenella regensburgei;Enterobacter sp. Bisph2;Enterobacter sp. Bisph1;Shigella flexneri;Enterobacteriaceae bacterium LSJC7;Enterobacter cloacae;Trabulsiell…	10	3
F102509	157	gi|45128577	RpoD	55980.5	NCBInr	Vibrio parahaemolyticus	9	2
F102509	158	gi|291470755	hypothetical protein ECEG_01244	15283.7	NCBInr	Shigella flexneri;Escherichia coli SCD2;Shigella;Escherichia coli B354;Escherichia coli MS 119-7;Escherichia coli TA271;Enterobacteriaceae;Escherichia coli 2-427-07_S3_C1;Escherichia coli;Escherichia coli 113303;uncultured bacterium Contig1209;Escherichia sp. TW09308;Escherichia coli 96.154;Escherichia coli 908541;Escherichia	4	2
F102509	159	gi|320174355	aspartyl-tRNA synthetase	64114.8	NCBInr	Escherichia coli 2756500;Escherichia coli 1-392-07_S1_C1;Escherichia coli P0299917.4;Escherichia coli STEC_MHI813;Escherichia coli 2770900;Escherichia coli P0299917.8;Escherichia coli O145:H28 str. RM13516;Escherichia sp. TW11588;Escherichia coli P0302308.11;Shigella dysenteriae CDC 74-1112;Escherichia coli P0304816.2;Shigella flexneri;Escherichia coli 2780750;Shigella sonnei 4822-66;Escherichia …	5	2
F102509	160	gi|26110473	Aspartate-semialdehyde dehydrogenase	42595.7	NCBInr	Escherichia coli ISC7;Shigella;Escherichia coli B354;Shigella dysenteriae;Escherichia coli P0302293.10;Escherichia sp. HT073016;Citrobacter sp. CIP 55.13;Escherichia coli CFT073;Escherichia coli MS 21-1;Escherichia coli H591;Escherichia albertii;Citrobacter freundii;Shigella flexneri;Citrobacter sp. KTE151;Escherichia coli ISC41;Enterobacteriaceae;Citrobacter;Escherichia coli M718;Escherichia col…	6	4
F102509	161	gi|737930489	peptidylprolyl isomerase	47183	NCBInr	Kluyvera ascorbata	5	2
F102509	162	gi|332764537	universal stress family protein	15628.1	NCBInr	Enterobacteriaceae;Shigella flexneri;Shigella flexneri 2930-71;Escherichia coli;Shigella dysenteriae	4	2
F102509	163	gi|454897	galF	32967.2	NCBInr	Escherichia coli APEC O1;Escherichia coli DEC3C;Escherichia coli HVH 91 (4-4638751);Escherichia coli 2.4168;Shigella flexneri 1235-66;Escherichia coli O157:H43;Escherichia sp. TW09308;Escherichia coli 2872800;Escherichia albertii;Klebsiella pneumoniae IS22;Escherichia coli UTI89;Escherichia coli W26;Shigella flexneri;Escherichia coli 2362-75;Escherichia coli ISC41;Enterobacteriaceae;Escherichia c…	6	3
F102509	164	gi|581659	rfbB	40961.6	NCBInr	Shigella flexneri	6	3
F102509	165	gi|355421181	outer membrane protein assembly complex subunit	38474.5	NCBInr	Escherichia coli ISC7;Shigella flexneri;Shigella;Enterobacteriaceae;Trichuris trichiura;Escherichia coli 96.0427;Escherichia coli;Shigella boydii;Escherichia coli str. 'clone D i2';Escherichia coli FDA504;Escherichia	4	3
F102509	166	gi|669219554	UPF0102 and LppC and SIS 2 and BON domain contain ing protein	104950	NCBInr	Trichuris trichiura	6	4
F102509	167	gi|503716376	MULTISPECIES: alkyl hydroperoxide reductase subunit C	20627.5	NCBInr	Hyphomicrobium	18	2
F102509	168	gi|447214019	hypothetical protein	20419.6	NCBInr	Escherichia coli	5	2
F102509	168	gi|447213857	hypothetical protein	20472.7	NCBInr	Escherichia sp. TW09308	5	2
F102509	168	gi|116487360	chromate reductase	20340.6	NCBInr	Shigella flexneri;Escherichia coli KTE64;Escherichia coli MS 69-1;Enterobacteriaceae;Shigella sonnei 4822-66;Escherichia coli;Escherichia coli MS 198-1	5	3
F102509	170	gi|446113499	malonyl CoA-ACP transacylase	32683.5	NCBInr	Shigella flexneri;Shigella;Shigella sonnei;Shigella boydii;Enterobacteriaceae;Shigella dysenteriae;Escherichia coli	4	4
F102509	171	gi|116667450	Chain Q, Structure Of The 50s Subunit Of A Pre-Translocational E. Coli Ribosome Obtained By Fitting Atomic Models For Rna And Protein Components Into Cryo-Em Map Emd-1056	11744.5	NCBInr	nospecies	8	3
F102509	171	gi|492807287	MULTISPECIES: 50S ribosomal protein L22	12150.6	NCBInr	Pectobacterium;Edwardsiella;Sodalis;Brenneria sp. EniD312	6	2
F102509	172	gi|41627	unnamed protein product	54890.5	NCBInr	Enterobacter mori;Ceratitis capitata;Klebsiella pneumoniae;Escherichia coli DORA_A_5_14_21;Shigella dysenteriae;Klebsiella pneumoniae subsp. rhinoscleromatis ATCC 13884;Escherichia coli LY180;Klebsiella sp. MS 92-3;Cronobacter turicensis;Escherichia sp. HT073016;Escherichia coli O10:K5(L):H4 str. ATCC 23506;Enterobacter;Cronobacter sakazakii;Klebsiella pneumoniae IS33;Escherichia coli O123:H11 st…	5	3
F102509	172	gi|604386287	inosine-5-monophosphate dehydrogenase	52198	NCBInr	Salmonella enterica subsp. enterica serovar Enteritidis str. SA20084824	5	3
F102509	173	gi|345394341	protein ydeP domain protein	53312.3	NCBInr	Escherichia coli DORA_A_5_14_21;Shigella boydii;Escherichia coli 2850750;Escherichia coli KTE191;Escherichia coli DEC6A;Shigella sonnei;Escherichia coli DEC6D;Shigella flexneri 1235-66;Escherichia coli TX1999;Escherichia sp. TW15838;Escherichia coli P0302308.14;Escherichia coli EPEC C342-62;Shigella flexneri;Escherichia coli ISC41;Escherichia coli UMEA 3193-1;Escherichia coli;Shigella dysenteriae…	4	4
F102509	174	gi|291322817	phosphomannose isomerase type I	43198.2	NCBInr	Shigella flexneri CDC 796-83;Shigella flexneri;Shigella;Plant transformation vector pCITCAM101;Shigella boydii;Enterobacteriaceae;Shigella flexneri 1235-66;Escherichia coli;Shigella dysenteriae;Escherichia coli B088;Escherichia coli H736;Escherichia;Shigella dysenteriae CDC 74-1112	4	2
F102509	175	gi|490207979	MULTISPECIES: peptidyl-prolyl cis-trans isomerase	20979.8	NCBInr	Klebsiella;Klebsiella oxytoca;Enterobacter aerogenes	9	3
F102509	175	gi|225733897	Chain A, Solution Structure Of E.Coli Slyd	18808.1	NCBInr	nospecies	9	3
F102509	176	gi|26110516	DcrB protein precursor	22203.4	NCBInr	Shigella;Shigella dysenteriae;Shigella boydii Sb227;Escherichia coli 83972;Escherichia coli CFT073;Escherichia albertii;Escherichia coli B7A;Enterobacteriaceae;Escherichia coli M718;Shigella dysenteriae 1617;Escherichia coli 2747800;Escherichia coli 908522;Escherichia coli;Escherichia coli 97.1742;Shigella boydii;Escherichia coli 908555;Escherichia coli UTI89;Escherichia	6	2
F102509	177	gi|445934050	DNA-binding protein	15110.1	NCBInr	Shigella flexneri	5	2
F102509	178	gi|223571	protein L12	29825	NCBInr	nospecies	7	3
F102509	178	gi|95105415	50S ribosomal protein L2	25451.5	NCBInr	Candidatus Arsenophonus triatominarum	6	2
F102509	179	gi|42837	unnamed protein product	61064.6	NCBInr	Photorhabdus asymbiotica;Ceratitis capitata;Pantoea sp. At-9b;Pantoea vagans;Cronobacter dublinensis;Dickeya solani D s0432-1;Buttiauxella agrestis;Xenorhabdus nematophila;Citrobacter koseri;Enterobacter sp. Bisph1;Yokenella regensburgei;Enterobacter sp. Bisph2;Pluralibacter gergoviae;Pantoea dispersa;Salmonella enterica subsp. enterica serovar Bareilly str. CFSAN000185;Shigella flexneri;Pantoea …	7	3
F102509	181	gi|496402212	bacterioferritin	18360.4	NCBInr	Brenneria sp. EniD312	22	2
F102509	181	gi|426313081	Bacterioferritin	14199.1	NCBInr	Cronobacter malonaticus 507;Cronobacter pulveris;Cronobacter dublinensis;Cronobacter condimenti;Buttiauxella agrestis;Cronobacter sakazakii;Cronobacter turicensis;Cronobacter malonaticus;Cronobacter muytjensii;Cronobacter helveticus;Cronobacter sp. 1383;Escherichia hermannii;Cronobacter	22	2
F102509	181	gi|505182318	bacterioferritin	18285.3	NCBInr	Enterobacter aerogenes;Raoultella ornithinolytica	22	2
F102509	181	gi|503838066	bacterioferritin	18212.3	NCBInr	Enterobacter asburiae	22	2
F102509	181	gi|515943574	bacterioferritin	18480.4	NCBInr	Enterobacteriaceae bacterium LSJC7	22	2
F102509	181	gi|489121284	MULTISPECIES: bacterioferritin	18313.3	NCBInr	Enterobacteriaceae;Citrobacter sp. CIP 55.13	22	2
F102509	181	gi|489924430	MULTISPECIES: bacterioferritin	18313.3	NCBInr	Enterobacteriaceae;Citrobacter;Raoultella ornithinolytica;Citrobacter werkmanii NBRC 105721;Citrobacter youngae	22	2
F102509	181	gi|378221429	bacterioferritin	14871.4	NCBInr	Klebsiella;Enterobacter sp. 638;Klebsiella pneumoniae;Shigella;Enterobacter sp. 5-4;Enterobacter;Enterobacter sp. E20;Buttiauxella agrestis;Enterobacter asburiae;Escherichia fergusonii;Citrobacter koseri;Enterobacter lignolyticus;Leclercia adecarboxylata;Enterobacteriaceae bacterium strain FGI 57;Escherichia albertii;Enterobacter sp. Bisph2;Citrobacter farmeri GTC 1319;Klebsiella pneumoniae KP-1;…	22	2
F102509	181	gi|494611561	bacterioferritin	18404.3	NCBInr	Kosakonia radicincitans	22	2
F102509	181	gi|516029484	bacterioferritin	18433.4	NCBInr	Kosakonia sacchari;Enterobacter sp. R4-368	22	2
F102509	181	gi|738155533	bacterioferritin	18395.3	NCBInr	Mangrovibacter sp. MFB070	22	2
F102509	181	gi|503339011	MULTISPECIES: bacterioferritin	18447.5	NCBInr	Rahnella aquatilis;Rahnella	22	2
F102509	182	gi|323157502	glucose-1-phosphatase	39103.6	NCBInr	Escherichia sp. TW09231;Escherichia coli O26:H11 str. 2011C-3387;Shigella boydii;Escherichia coli O145:H28 str. RM13516;Escherichia sp. TW11588;Escherichia coli EPECa14;Shigella flexneri;Enterobacteriaceae;Escherichia coli M718;Shigella dysenteriae 1617;Escherichia sp. KTE159;Escherichia;Escherichia coli 110957;Shigella dysenteriae;Escherichia coli;Escherichia sp. TW09308	4	4
F102509	183	gi|447210251	transcription termination/antitermination factor NusG	20545.5	NCBInr	Klebsiella pneumoniae;Shigella;Phaseolibacter flectens;Enterobacteriaceae;Citrobacter youngae;Edwardsiella ictaluri;Yersinia bercovieri;Plesiomonas shigelloides;Escherichia sp. TW15838;Salmonella enterica;Salmonella enterica subsp. enterica serovar Enteritidis str. SA20085285;Edwardsiella;Escherichia coli;Salmonella bongori	3	2
F102509	184	gi|749004887	peptidylprolyl isomerase	22220.5	NCBInr	Escherichia coli	9	3
F102509	184	gi|537048	ORF_o259a	28233.7	NCBInr	Escherichia fergusonii;Escherichia coli DORA_A_5_14_21;Shigella boydii;Escherichia coli FVEC1412;Escherichia coli 83972;Enterobacter asburiae;Escherichia coli MS 21-1;Escherichia coli CFT073;Escherichia albertii;Escherichia coli O157:H7 str. EDL933;Shigella flexneri;Escherichia coli str. K-12 substr. MG1655;Enterobacteriaceae;Escherichia coli MS 200-1;Enterobacter cloacae;Shigella dysenteriae Sd1…	9	3
F102509	185	gi|147052	protein of unknown function (utu), partial	16846.5	NCBInr	Shigella flexneri;Shigella;Ceratitis capitata;Enterobacteriaceae;Escherichia coli;Escherichia fergusonii;Shigella dysenteriae;Escherichia albertii;Escherichia	6	4
F102509	185	gi|639212575	MULTISPECIES: peptidylprolyl isomerase	20307.5	NCBInr	Cronobacter	5	3
F102509	185	gi|503838095	peptidyl-prolyl cis-trans isomerase	20279.4	NCBInr	Enterobacter asburiae;Enterobacteriaceae bacterium ATCC 29904	5	3
F102509	186	gi|320089959	Chain A, The Structure Of The Dimeric E.Coli Mind-Atp Complex	28562	NCBInr	nospecies	10	2
F102509	187	gi|50513683	Chain A, Crystal Structure Of The Bacterial Fatty Acid Transporter Fadl From Escherichia Coli	46700.5	NCBInr	nospecies	2	2
F102509	189	gi|24158745	Chain A, Crystal Structure Of Ychn Protein From E.Coli	12738.6	NCBInr	nospecies	4	2
F102509	190	gi|10835451	Chain A, Crystal Structure Of Kdpg Aldolase Double Mutant K133qT161K	22468	NCBInr	nospecies	5	3
F102509	191	gi|9972130	phosphoribosylaminoimidazole synthetase	35093.8	NCBInr	Escherichia albertii;Escherichia coli;Escherichia albertii NBRC 107761	6	3
F102509	191	gi|499207311	phosphoribosylaminoimidazole synthetase	37223.7	NCBInr	Escherichia coli	6	3
F102509	191	gi|6137337	Chain A, X-Ray Crystal Structure Of Aminoimidazole Ribonucleotide Synthetase (Purm), From The E. Coli Purine Biosynthetic Pathway, At 2.5 A Resolution	37197.8	NCBInr	nospecies	6	3
F102509	192	gi|431020	NADH dehydrogenase	49859.2	NCBInr	Escherichia sp. TW09231;Shigella;Escherichia coli TA206;Shigella sonnei;Citrobacter sp. CIP 55.13;Citrobacter koseri;Enterobacteriaceae bacterium strain FGI 57;Citrobacter sp. MGH 55;Enterobacteriaceae;Citrobacter;Escherichia coli;Escherichia coli DEC14B;Escherichia coli TA143;Salmonella enterica;Escherichia hermannii;Escherichia	4	3
F102509	193	gi|445983972	glutathione S-transferase	24056.3	NCBInr	Escherichia sp. TW09231;Shigella flexneri;Escherichia coli O103:H2 str. 2011C-3750;Enterobacteriaceae;Escherichia sp. HT073016;Escherichia sp. TW11588;Escherichia coli LAU-EC7;Escherichia coli;Shigella dysenteriae;Escherichia coli ATCC BAA-2219;Escherichia albertii;Escherichia	5	3
F102509	193	gi|491172018	glutathione S-transferase	21988.2	NCBInr	Shigella dysenteriae	4	2
F102509	194	gi|446454842	C-lysozyme inhibitor	16945.3	NCBInr	Shigella flexneri	3	2
F102509	195	gi|446040021	hypothetical protein, partial	12716.4	NCBInr	Enterobacteriaceae;Shigella flexneri;Escherichia coli;Shigella boydii;Escherichia	4	3
F102509	196	gi|447052946	S-ribosylhomocysteinase	19546.7	NCBInr	Shigella flexneri;Shigella;Citrobacter youngae;Enterobacteriaceae;Citrobacter;Citrobacter rodentium;Enterobacter cloacae;Citrobacter sp. CIP 55.13;Escherichia coli;Escherichia vulneris NBRC 102420;Enterobacteriaceae bacterium strain FGI 57;Escherichia albertii;Escherichia	6	3
F102509	197	gi|41863	unnamed protein product	43521.9	NCBInr	Shigella flexneri;Shigella dysenteriae;Shigella sonnei;Enterobacteriaceae;Escherichia sp. KTE52;Escherichia coli;Shigella boydii;Escherichia coli K-12;Escherichia	14	5
F102509	197	gi|689827871	2-amino-3-ketobutyrate--CoA ligase	43227.8	NCBInr	Escherichia vulneris NBRC 102420	10	2
F102509	197	gi|740611876	2-amino-3-ketobutyrate CoA ligase	43345.9	NCBInr	Salmonella enterica	10	2
F102509	198	gi|229665	Chain B, Arginine 54 In The Active Site Of Escherichia Coli Aspartate Transcarbamoylase Is Critical For Catalysis: A Site-Specific Mutagenesis, Nmr And X-Ray Crystallography Study	17266.9	NCBInr	nospecies	6	3
F102509	199	gi|446660281	zinc transporter	28563.7	NCBInr	Shigella flexneri	5	3
F102509	199	gi|391316674	histidine-binding periplasmic protein	13466.1	NCBInr	Shigella flexneri 1235-66	2	2
F102509	200	gi|2970685	cold shock protein C	7355.71	NCBInr	secondary endosymbiont of Heteropsylla cubana;Erwinia amylovora;Dickeya;Cronobacter turicensis;Citrobacter rodentium;Mangrovibacter sp. MFB070;Cronobacter sakazakii;Ewingella americana;Kitasatospora mediocidica;Pantoea sp. GM01;Escherichia coli UMEA 3687-1;Serratia symbiotica;Escherichia coli NCTC 50110;Yersinia pestis;Enterobacteriaceae;Yersinia enterocolitica;Beauveria bassiana D1-5;Escherichia…	3	2
F102509	201	gi|1633142	Chain 1, SpermidinePUTRESCINE-Binding Protein Complexed With Spermidine (Dimer Form)	36240.2	NCBInr	nospecies	6	4
F102509	201	gi|550714872	MULTISPECIES: spermidine/putrescine-binding periplasmic protein	38376.3	NCBInr	Enterobacteriaceae;Enterobacter cloacae;Enterobacter sp. MGH 4	5	4
F102509	203	gi|12517613	outer membrane channel; specific tolerance to colicin E1; segregation of daughter chromosomes	53953.3	NCBInr	Escherichia coli ISC7;Shigella flexneri 2002017;Escherichia albertii KF1;Shigella;Escherichia coli AI27;Shigella sonnei;Escherichia coli UMEA 3290-1;Escherichia coli UMEA 3065-1;Escherichia sp. KTE52;Shigella flexneri 1235-66;Escherichia fergusonii;Escherichia coli EPECa14;Escherichia sp. TW14182;Escherichia coli CFT073;Escherichia albertii;Escherichia coli O157:H7 str. EDL933;Escherichia ferguso…	3	3
F102509	203	gi|62129333	outer membrane channel; specific tolerance to colicin E1; segregation of daughter chromosomes, role in organic solvent tolerance	53623.1	NCBInr	Salmonella enterica subsp. enterica serovar Enteritidis str. EC20121179;Salmonella enterica subsp. enterica serovar Enteritidis str. EC20121178;Salmonella enterica subsp. enterica serovar Choleraesuis str. SC-B67;Salmonella enterica subsp. enterica serovar Alachua str. R6-377;Salmonella enterica subsp. enterica serovar Enteritidis str. EC20121177;Salmonella enterica subsp. enterica serovar Enteri…	2	2
F102509	204	gi|391320966	glutamate-1-semialdehyde-2,1-aminomutase, partial	37589.8	NCBInr	Shigella flexneri;Shigella flexneri 1235-66	5	3
F102509	204	gi|502755009	glutamate-1-semialdehyde aminotransferase	46065.8	NCBInr	Xenorhabdus cabanillasii;Xenorhabdus doucetiae;Xenorhabdus szentirmaii;Xenorhabdus bovienii;Morganella morganii	4	2
F102509	205	gi|447084314	hypothetical protein	55591.7	NCBInr	Shigella flexneri;Shigella;Escherichia coli P0304816.10;Shigella sonnei;Citrobacter sp. MGH 55;Enterobacteriaceae;Escherichia coli 1-392-07_S4_C1;Escherichia coli;Citrobacter koseri;Shigella boydii;Escherichia;Citrobacter farmeri GTC 1319	3	2
F102509	206	gi|12513293	hypothetical protein Z0537	25084.8	NCBInr	Shigella flexneri;Shigella;Enterobacteriaceae;Escherichia coli UTI89;Escherichia coli;Shigella dysenteriae Sd197;Escherichia coli O145:H28 str. RM13516;Escherichia coli O157:H7 str. TW14588;Shigella dysenteriae;Shigella dysenteriae WRSd5;Escherichia coli O104:H21 str. CFSAN002236;Escherichia coli LAU-EC10;Escherichia coli O157:H7 str. EDL933;Escherichia;Escherichia coli H489	4	3
F102509	206	gi|446220694	hypothetical protein, partial	15215.9	NCBInr	Escherichia coli 2848050;Escherichia coli	3	2
F102509	207	gi|504057145	ADP-L-glycero-D-mannoheptose-6-epimerase	36330.6	NCBInr	Oceanimonas sp. GK1;Oceanimonas smirnovii	5	2
F102509	208	gi|148286	glucose-6-phosphate dehydrogenase	56008.4	NCBInr	Escherichia coli ISC7;Salmonella enterica subsp. enterica serovar Bareilly str. 2780;Dickeya;Cronobacter dublinensis;Citrobacter koseri;Salmonella enterica subsp. enterica serovar Heidelberg str. N1514;Yokenella regensburgei;Salmonella enterica subsp. enterica serovar Heidelberg str. N189;Citrobacter sp. CIP 55.13;Cronobacter helveticus;Shigella flexneri;Salmonella enterica subsp. enterica serova…	6	2
F102509	208	gi|398202701	glucose-6-phosphate 1-dehydrogenase	57573.4	NCBInr	Plautia stali symbiont;Pantoea;Pantoea sp. At-9b;Tatumella;Tatumella saanichensis;Pantoea rwandensis;Pantoea sp. GM01;Pantoea dispersa;Pantoea sp. 3.5.1;Phaseolibacter flectens;Pantoea sp. AS-PWVM4;Pantoea sp. Sc1;Pantoea vagans;Pantoea sp. A4;Pantoea sp. YR343;Enterobacter cancerogenus;Pantoea sp. PSNIH1;Pantoea rodasii;Pantoea stewartii	6	2
F102509	209	gi|136429	RecName: Full=Trypsin; Flags: Precursor	25078.1	NCBInr	Sus scrofa	2	2
F102509	210	gi|39931271	RecName: Full=Translation initiation factor IF-3	23416.5	NCBInr	Shigella flexneri;Shigella	7	2
F102509	211	gi|1359438	phosphoacetyltransferase	77438	NCBInr	Shigella;Shigella boydii;Escherichia coli P0304816.13;Escherichia sp. HT073016;Escherichia sp. 3_2_53FAA;Escherichia coli 83972;Escherichia coli 2845350;Shigella flexneri;Escherichia coli;Escherichia coli MS 21-1;Escherichia coli 2871950;Escherichia albertii;Escherichia coli 2362-75;Escherichia coli 910096-2;Escherichia coli P0304799.3;Escherichia coli 907672;Escherichia coli 908691;Escherichia c…	5	4
F102509	211	gi|304354090	phosphate acetyltransferase	77957.3	NCBInr	Psychromonas ossibalaenae;Pantoea sp. NGS-ED-1003;Pantoea;Pantoea sp. aB;Pantoea sp. Sc1;Pantoea sp. FF5;Pantoea vagans;Psychromonas aquimarina;Pantoea sp. 3.5.1;Erwinia toletana;Pantoea agglomerans Tx10;Erwinia billingiae	3	2
F102509	212	gi|391318160	pyruvate kinase	47704.7	NCBInr	Shigella flexneri;Shigella flexneri 1235-66	6	6
F102509	213	gi|1729758	belongs to alcohol dehydrogenase /rybitol dehydrogenase family	28087.5	NCBInr	Escherichia coli 113303;Escherichia coli MS 187-1;Shigella boydii Sb227;Escherichia fergusonii;Escherichia coli CFT073;Escherichia coli O157:H7 str. EDL933;Shigella flexneri;Escherichia coli 93.0624;Escherichia coli P0304816.6;Enterobacteriaceae;Escherichia coli MS 200-1;Escherichia coli MS 57-2;Shigella dysenteriae Sd197;Escherichia coli HVH 190 (4-3255514);Escherichia coli;Escherichia coli 9086…	2	2
F102509	214	gi|40998	asparagine synthetase A	36723.8	NCBInr	Escherichia coli ISC7;Shigella;Escherichia coli DORA_A_5_14_21;Escherichia coli 2770900;Escherichia fergusonii;Escherichia albertii;Escherichia coli EC1736;Escherichia coli 2534-86;Escherichia coli M605;Escherichia coli MS 84-1;Shigella flexneri;Escherichia coli ISC41;Enterobacteriaceae;Escherichia sp. TW10509;Escherichia coli;Salmonella bongori;Shigella boydii;Escherichia	7	2
F102509	215	gi|26106541	Prolyl-tRNA synthetase	65726.8	NCBInr	Escherichia coli DEC1A;Escherichia coli DEC3B;Escherichia coli OK1180;Escherichia coli 1-250-04_S3_C1;Escherichia sp. TW09308;Escherichia coli 199900.1;Shigella flexneri;Shigella dysenteriae;Escherichia coli;Escherichia coli P0304777.1;Escherichia coli 07798;Escherichia coli 2854350;Escherichia coli 2861200;Shigella flexneri 1235-66;Escherichia coli MP021017.9;Escherichia coli P0305260.4;Escheric…	4	3
F102509	216	gi|145398	ATPase delta-subunit	19420	NCBInr	Shigella flexneri;Escherichia coli EC4100B;Acinetobacter baumannii;Escherichia coli;Enterobacteriaceae;Shigella dysenteriae;Salmonella enterica subsp. enterica serovar Typhimurium;Escherichia	4	3
F102509	216	gi|489923678	MULTISPECIES: F0F1 ATP synthase subunit delta	19556	NCBInr	Citrobacter	3	2
F102509	217	gi|320175372	Ribonuclease E inhibitor RraA	17773.9	NCBInr	Shigella flexneri;Escherichia fergusonii;Shigella sonnei;Enterobacteriaceae;Escherichia sp. KTE159;Escherichia coli P02997067.6;Escherichia coli 2-316-03_S4_C1;Escherichia sp. TW15838;Escherichia sp. TW11588;Shigella flexneri VA-6;Escherichia coli;Shigella dysenteriae CDC 74-1112	7	2
F102509	218	gi|30750050	Chain A, X-Ray Structure Of Elbb From E. Coli. Northeast Structural Genomics Research Consortium (Nesg) Target Er105	24501.2	NCBInr	nospecies	3	2
F102509	219	gi|148245	small (beta) subunit of the fatty acid-oxidizing multienzyme complex	41366.7	NCBInr	Klebsiella;Escherichia sp. TW09231;Klebsiella pneumoniae;Escherichia sp. HT073016;Escherichia fergusonii;Citrobacter koseri;Enterobacter lignolyticus;Leclercia adecarboxylata;Klebsiella sp. 10982;Escherichia albertii;Shigella flexneri;Salmonella enterica subsp. enterica serovar Rubislaw str. A4-653;Klebsiella pneumoniae MRSN 1319;Salmonella enterica subsp. enterica serovar Enteritidis str. EC2009…	4	2
F102509	220	gi|445987646	MULTISPECIES: hypothetical protein	15235.7	NCBInr	Enterobacteriaceae;Shigella flexneri;Shigella dysenteriae	4	2
F102509	222	gi|41563	unnamed protein product	52289	NCBInr	Escherichia coli ISC7;Citrobacter sp. MGH 55;Shigella;Enterobacteriaceae;Citrobacter rodentium;Escherichia coli;Escherichia coli 97.0007;Escherichia coli 2871950;Escherichia albertii;Escherichia coli K-12;Escherichia	8	4
F102509	222	gi|515944765	glutamine synthetase	52021.8	NCBInr	Cedecea neteri;Enterobacteriaceae bacterium LSJC7	7	3
F102509	222	gi|490208949	MULTISPECIES: glutamine synthetase	52135.8	NCBInr	Klebsiella;Enterobacteriaceae;Klebsiella oxytoca;Raoultella planticola;Raoultella ornithinolytica	5	2
F102509	223	gi|723586857	Chain A, Structure Of A Cube-shaped, Highly Porous Protein Cage Designed By Fusing Symmetric Oligomeric Domains	31406.2	NCBInr	nospecies	19	3
F102509	224	gi|435296588	thiosulfate transporter subunit, partial	36847.9	NCBInr	Klebsiella;Enterobacter mori;Klebsiella pneumoniae;Shigella;Enterobacteriaceae bacterium ATCC 29904;Salmonella enterica subsp. enterica serovar Paratyphi A str. ATCC 11511;Salmonella enterica subsp. enterica serovar Enteritidis str. EC20121178;Citrobacter koseri;Enterobacter sp. FB;Leclercia adecarboxylata;Klebsiella sp. 10982;Salmonella enterica subsp. enterica serovar Heidelberg str. N15757;Shi…	4	2
F102509	225	gi|332767672	hypothetical protein SF293071_1326	22636.4	NCBInr	Shigella flexneri;Shigella;Escherichia coli ISC41;Enterobacteriaceae;Escherichia coli;Escherichia sp. TW11588;Escherichia coli PCN033;Shigella flexneri 2930-71;Shigella sonnei 3233-85;Shigella dysenteriae;Escherichia sp. TW14182;Escherichia	8	3
F102509	225	gi|489928820	hypothetical protein	24233.2	NCBInr	Citrobacter freundii;Citrobacter sp. 30_2	7	2
F102509	226	gi|300420909	DNA-binding protein StpA	13494.1	NCBInr	Escherichia sp. TW09231;Shigella flexneri;Shigella;Enterobacteriaceae;Escherichia coli 6-319-05_S1_C1;Escherichia coli;Escherichia coli MS 182-1;Escherichia albertii;Escherichia	5	2
F102509	227	gi|12516924	putative peptidase	49844	NCBInr	Escherichia fergusonii;Shigella flexneri;Shigella boydii Sb227;Shigella flexneri 1235-66;Shigella;Escherichia coli TX1999;Escherichia coli O157:H7 str. EDL933;Escherichia coli 2866750;Escherichia coli 3006;Escherichia coli 3030-1;Shigella sonnei Ss046;Shigella flexneri J1713;Escherichia coli;Enterobacteriaceae;Shigella dysenteriae Sd197;Shigella dysenteriae;Escherichia coli D9;Escherichia	4	3
F102509	228	gi|493863436	MULTISPECIES: threonine synthase	47185.5	NCBInr	Enterobacter cloacae complex;Enterobacteriaceae bacterium strain FGI 57	5	3
F102509	228	gi|585342825	threonine synthase	47282.3	NCBInr	Escherichia coli	5	3
F102509	228	gi|10186168	threonine synthase	42898.9	NCBInr	Shigella;Escherichia coli DORA_A_5_14_21;Escherichia sp. TW15838;Shigella sonnei;Shigella flexneri;Escherichia coli 7-233-03_S1_C2;Escherichia coli EPECa12;Escherichia coli 3-475-03_S4_C2;Escherichia sp. TW14182;Clonorchis sinensis;Citrobacter sp. MGH 55;Enterobacteriaceae;Escherichia coli 5-366-08_S3_C2;Escherichia sp. TW11588;Escherichia coli;Escherichia coli B36-1;Shigella boydii;Shigella dyse…	5	3
F102509	229	gi|209912175	conserved hypothetical protein	32491.8	NCBInr	Shigella flexneri;Escherichia coli 3-373-03_S4_C2;Shigella dysenteriae;Shigella sonnei;Enterobacteriaceae;Escherichia coli;Shigella boydii;Escherichia coli SE11;Escherichia;Shigella dysenteriae CDC 74-1112	5	2
F102509	230	gi|446733810	2-dehydro-3-deoxyphosphooctonate aldolase	31041	NCBInr	Escherichia coli	5	2
F102509	230	gi|940498	3-deoxy-D-manno-octulosonic acid 8-phosphate synthetase	31007	NCBInr	Shigella flexneri;Shigella dysenteriae;Shigella sonnei;Enterobacteriaceae;Shigella flexneri 1235-66;Escherichia coli;Shigella boydii;Klebsiella pneumoniae IS22;Escherichia	5	2
F102509	231	gi|41502	unnamed protein product	40833.8	NCBInr	Escherichia coli ISC7;Shigella flexneri 2002017;Shigella sonnei;Escherichia coli EC1864;Escherichia coli SMS-3-5;Escherichia coli MS 21-1;Shigella flexneri 2930-71;Escherichia coli 2845350;Escherichia coli cloneA_i1;Escherichia coli W26;Shigella flexneri;Escherichia coli P0301867.1;Shigella sonnei Ss046;Escherichia coli M718;Escherichia coli B185;Escherichia;Enterobacteriaceae;Escherichia coli CA…	7	4
F102509	232	gi|227838452	PhoH-like protein	30886.3	NCBInr	Shigella;Escherichia coli UMEA 3490-1;Escherichia coli KOEGE 71 (186a);Shigella flexneri;Escherichia coli UMEA 3139-1;Escherichia coli KTE209;Escherichia sp. TW11588;Escherichia sp. KTE114;Escherichia coli HVH 82 (4-2209276);Escherichia coli UMEA 3662-1;Escherichia coli;Citrobacter amalonaticus;Escherichia coli KTE147;Enterobacter aerogenes;Escherichia coli KTE143;Escherichia coli TA124;Citrobact…	2	2
F102509	233	gi|300454277	co-chaperone GrpE	26722.8	NCBInr	Escherichia fergusonii B253;Escherichia coli TW10509;Escherichia coli DORA_A_5_14_21;Enterobacteriaceae;Escherichia coli HVH 53 (4-0631051);Escherichia coli;Shigella dysenteriae;Escherichia coli MS 21-1;Escherichia coli KTE143;Escherichia	3	2
F102509	234	gi|12517615	orf, hypothetical protein	25107	NCBInr	Shigella;Escherichia coli 7-233-03_S1_C3;uncultured Oceanospirillales bacterium HF0770_27O18;Escherichia coli O157:H7 str. EDL933;Escherichia coli M605;Shigella flexneri;Salmonella enterica subsp. enterica serovar Rubislaw str. A4-653;Escherichia coli M718;Escherichia coli 908522;Escherichia coli MS 187-1;Salmonella enterica subsp. enterica serovar Urbana str. R8-2977;Escherichia coli 536;Salmone…	3	2
F102509	235	gi|290576	periplasmic phosphate-binding protein	37095	NCBInr	Escherichia coli DEC1A;Escherichia fergusonii;Escherichia coli TW00353;Escherichia coli DORA_A_5_14_21;Escherichia coli p0305293.15;Shigella sonnei;Shigella flexneri 1235-66;Shigella flexneri 2930-71;Shigella;Escherichia coli NA114;Enterobacteriaceae bacterium strain FGI 57;Escherichia coli 2534-86;Shigella flexneri;Escherichia coli P0298942.8;Enterobacteriaceae;Escherichia coli;Escherichia coli …	5	2
F102509	236	gi|445935313	2,5-diketo-D-gluconic acid reductase	31147.3	NCBInr	Escherichia coli	5	2
F102509	236	gi|38492451	Chain A, Structure Of Dkga From E.Coli At 2.13 A Resolution Solved By Molecular Replacement	33673.5	NCBInr	nospecies	5	2
F102509	237	gi|446179432	stringent starvation protein A	24363.4	NCBInr	Enterobacteriaceae;Shigella boydii;Escherichia fergusonii;Escherichia coli;Shigella dysenteriae	2	2
F102509	238	gi|515943870	superoxide dismutase	22947.6	NCBInr	Enterobacteriaceae bacterium LSJC7	6	3
F102509	238	gi|808038	Mn-superoxide dismutase	22951.6	NCBInr	Salmonella enterica subsp. enterica serovar Typhimurium str. TN061786;Escherichia coli 2-156-04_S1_C1;Enterobacter cloacae;Raoultella planticola;Cronobacter condimenti 1330;Cronobacter malonaticus 681;Enterobacteriaceae bacterium strain FGI 57;Cronobacter dublinensis 1210;Shigella flexneri;Salmonella enterica subsp. enterica serovar Choleraesuis str. SCSA50;Citrobacter;Shimwellia blattae;Raoultel…	6	3
F102509	238	gi|326629493	manganese superoxide dismutase	23664.9	NCBInr	Ceratitis capitata;Salmonella enterica subsp. enterica serovar Enteritidis str. 2009K0958;Salmonella enterica subsp. enterica serovar Heidelberg str. 41565;Salmonella enterica subsp. enterica serovar Gallinarum str. SG9;Enterobacter sp. Bisph2;Pluralibacter gergoviae;Cedecea davisae DSM 4568;Cedecea neteri;Salmonella enterica subsp. enterica serovar Enteritidis str. EC20121541;Enterobacteriaceae;…	5	2
F102509	239	gi|43268	unnamed protein product	67052.6	NCBInr	Shigella;Escherichia coli LW1655F+;Citrobacter koseri;Enterobacteriaceae bacterium strain FGI 57;Shigella flexneri;Shigella flexneri 2003036;Citrobacter;Shimwellia blattae;Citrobacter braakii;Shigella dysenteriae;Escherichia coli;Citrobacter amalonaticus;Citrobacter freundii MGH 56;Shigella sonnei;Citrobacter youngae;Citrobacter rodentium;Citrobacter sp. CIP 55.13;Shigella flexneri 1235-66;Escher…	7	2
F102509	240	gi|390354572	PREDICTED: glucose-6-phosphate isomerase-like	61801.6	NCBInr	Strongylocentrotus purpuratus;Flavobacterium indicum	6	2
F102509	241	gi|15809526	MxiC	37800.1	NCBInr	Shigella flexneri;Shigella dysenteriae;Shigella sonnei;Enterobacteriaceae;Shigella dysenteriae 1617;Escherichia coli	3	2
F102509	242	gi|151941781	hypothetical protein SCY_0695	64878.7	NCBInr	Ceratitis capitata;Escherichia coli 2867750;Salmonella enterica subsp. enterica serovar Senftenberg str. A4-543;Escherichia coli MS 198-1;Citrobacter koseri;Enterobacteriaceae bacterium strain FGI 57;Salmonella enterica subsp. enterica serovar Cubana str. 76814;Escherichia coli MS 16-3;Escherichia coli MP021017.2;Salmonella enterica subsp. enterica serovar Typhimurium str. 36618;Shigella flexneri…	6	3
F102509	242	gi|503511996	ATP phosphoribosyltransferase	33545.5	NCBInr	Gallibacterium anatis;Gallibacterium genomosp. 1;Gallibacterium genomosp. 2	5	2
F102509	243	gi|585361028	purine nucleoside phosphoramidase	13232.9	NCBInr	Escherichia coli	4	2
F102509	243	gi|300307160	histidine triad domain protein	13960.3	NCBInr	Photorhabdus asymbiotica;Escherichia fergusonii;Photorhabdus temperata;Escherichia sp. KTE52;Photorhabdus luminescens;Shigella;Salmonella bongori;Citrobacter sp. MGH 55;Escherichia coli MS 145-7;Enterobacteriaceae;Escherichia coli MS 200-1;Xenorhabdus bovienii;Escherichia;Trabulsiella guamensis;Salmonella enterica;Escherichia sp. KTE11;Escherichia coli	4	2
F102509	244	gi|62128373	methionine tRNA synthetase	79592.9	NCBInr	Escherichia sp. TW09231;Shigella;Escherichia coli DEC3B;Enterobacter sp. DC1;Escherichia coli 113303;Citrobacter koseri;Cronobacter malonaticus 681;Enterococcus gallinarum EGD-AAK12;Cronobacter dublinensis 1210;Klebsiella pneumoniae IS53;Escherichia coli CAG:4;Escherichia coli M863;Salmonella enterica subsp. enterica serovar Bareilly str. CFSAN000223;Cronobacter malonaticus;Shigella flexneri CDC …	4	2
F102509	245	gi|42932	unnamed protein product	11964.5	NCBInr	Escherichia coli CFT073;Escherichia albertii KF1;Salmonella enterica subsp. enterica serovar Enteritidis str. EC20121004;Salmonella enterica subsp. enterica serovar Enteritidis str. SA20082034;Cedecea neteri;Mangrovibacter sp. MFB070;Leclercia adecarboxylata;Shigella;Tatumella saanichensis;Enterobacter lignolyticus;Yokenella regensburgei;Enterobacteriaceae bacterium strain FGI 57;Cronobacter helv…	5	2
F102509	246	gi|12084602	Chain A, The Structure Of Tolb, An Essential Component Of The Tol- Dependent Translocation System And Its Interactions With The Translocation Domain Of Colicin E9	47122.7	NCBInr	nospecies	7	3
F102509	246	gi|325498077	translocation protein TolB	46323.4	NCBInr	Escherichia fergusonii;Escherichia fergusonii ECD227	6	2
F102509	247	gi|391317877	yecA family protein	27458.8	NCBInr	Shigella flexneri;Shigella;Escherichia sp. TW15838;Shigella flexneri 1235-66;Enterobacteriaceae;Escherichia coli O157:H43 str. T22;Escherichia;Shigella boydii;Shigella dysenteriae;Escherichia coli	3	3
F102509	248	gi|446189791	hypothetical protein	32682.3	NCBInr	Escherichia coli	5	3
F102509	248	gi|209768794	hypothetical protein ECs2431	32670.3	NCBInr	Shigella flexneri;Shigella boydii;Shigella sonnei;Enterobacteriaceae;Escherichia;Escherichia coli	5	3
F102509	248	gi|446189809	MULTISPECIES: hypothetical protein	32713.4	NCBInr	Escherichia albertii;Escherichia	3	2
F102509	249	gi|5734094	RfaE	51372.5	NCBInr	Klebsiella;Enterobacter sp. 638;Klebsiella pneumoniae;Shigella;Enterobacteriaceae bacterium ATCC 29904;Escherichia vulneris NBRC 102420;Enterobacter sp. DC1;Escherichia sp. TW09308;Enterobacter sp. FB;Enterobacter lignolyticus;Leclercia adecarboxylata;Klebsiella sp. 10982;Enterobacter mori;Shigella flexneri;Klebsiella sp. OBRC7;Citrobacter;Citrobacter youngae;Enterobacter cloacae;Trabulsiella gua…	5	2
F102509	249	gi|661566259	Bifunctional protein hldE [Includes: D-beta-D-heptose 7-phosphate kinase ; D-beta-D-heptose 1-phosphate adenosyltransferase]	51086.9	NCBInr	Xenorhabdus poinarii G6;Pectobacterium carotovorum	5	2
F102509	250	gi|446097169	NAD synthetase	30862.8	NCBInr	Escherichia coli	3	2
F102509	250	gi|146974	NH3-dependent NAD synthetase	30749.9	NCBInr	Klebsiella;Shigella;Citrobacter freundii;Citrobacter farmeri GTC 1319;Shigella flexneri 2930-71;Enterobacter sp. Ag1;Shigella flexneri;Citrobacter;Escherichia sp. KTE159;Citrobacter braakii;Shigella dysenteriae;Citrobacter sp. 30_2;Salmonella enterica subsp. enterica serovar Typhimurium;Escherichia;Shigella dysenteriae 225-75;Citrobacter freundii MGH 56;Escherichia fergusonii;Shigella boydii;Shig…	3	2
F102509	251	gi|446544593	hypothetical protein	27582.7	NCBInr	Shigella flexneri;Shigella boydii;Shigella sonnei;Shigella dysenteriae;Enterobacteriaceae;Escherichia coli;Escherichia coli O28ac:NM str. 02-3404	2	2
F102509	252	gi|333004592	aconitate hydratase 1	96783.3	NCBInr	Escherichia coli 1-182-04_S4_C3;Escherichia coli 2-052-05_S3_C2;Escherichia coli EPEC C342-62;Shigella boydii;Shigella sonnei;Escherichia coli DEC1A;Escherichia coli 8.0569;Escherichia coli 09BKT076207;Escherichia coli;Escherichia coli STEC_EH250;Escherichia coli W26;Shigella flexneri VA-6;Shigella flexneri;Escherichia coli P0301867.1;Enterobacteriaceae;Escherichia coli FDA504;Escherichia coli DE…	6	4
F102509	253	gi|47664	unnamed protein product	27419.2	NCBInr	Klebsiella pneumoniae;Enterobacteriaceae bacterium B14;Shigella flexneri;Escherichia coli BCE006_MS-23;Shimwellia blattae;Beauveria bassiana D1-5;Salmonella enterica subsp. enterica serovar Enteritidis str. EC20120685;Salmonella enterica subsp. enterica serovar Typhimurium;Citrobacter koseri;Escherichia coli;Plautia stali symbiont;Yokenella regensburgei ATCC 43003;Klebsiella pneumoniae UHKPC23;Es…	2	2
F102509	254	gi|4929869	Chain A, Beta-Ketoacyl Carrier Protein Synthase As A Drug Target, Implications From The Crystal Structure Of A Complex With The Inhibitor Cerulenin.	43115.6	NCBInr	nospecies	2	2
F102509	255	gi|301076705	glutaredoxin, GrxB family	22335.8	NCBInr	Escherichia coli DEC1A;Escherichia coli DORA_A_5_14_21;Escherichia coli p0305293.15;Escherichia coli TA271;Escherichia coli 3006;Escherichia coli MS 57-2;Escherichia coli MS 146-1;Escherichia coli 2749250;Escherichia coli 2762100;Escherichia coli 2845350;Escherichia coli MS 60-1;Shigella flexneri VA-6;Escherichia coli 910096-2;Shigella flexneri;Escherichia coli 2730350;Enterobacteriaceae;Escheric…	2	2
F102509	256	gi|446061169	uroporphyrinogen III C-methyltransferase	44085.5	NCBInr	Escherichia coli	3	2
F102509	256	gi|320655341	putative uroporphyrinogen III C-methyltransferase	41971.5	NCBInr	Shigella flexneri;Escherichia coli O55:H7 str. 3256-97 TW 07815;Shigella boydii;Shigella sonnei;Escherichia coli UMEA 3292-1;Enterobacteriaceae;Escherichia coli;Escherichia coli O78:H12 str. 00-3279;Escherichia sp. 1_1_43;Escherichia coli P0302308.2;Escherichia sp. TW15838;Shigella dysenteriae;Escherichia;Escherichia coli G3/10	3	2
F102509	257	gi|537231	ORF_f579	65129.3	NCBInr	Escherichia coli 907446;Escherichia coli ISC7;Shigella;Escherichia coli MS 69-1;Escherichia coli P0304816.3;Escherichia coli P0302308.2;Escherichia coli 2860050;Klebsiella pneumoniae IS22;Escherichia coli MS 84-1;Shigella flexneri;Escherichia coli 908585;Escherichia coli P0304816.6;Escherichia coli str. K-12 substr. MG1655;Enterobacteriaceae;Escherichia coli 1-176-05_S1_C1;Escherichia coli 113290…	4	2
F102509	258	gi|445925238	MULTISPECIES: lysyl-tRNA synthetase	57691.1	NCBInr	Escherichia	4	2
F102509	258	gi|490201366	MULTISPECIES: lysyl-tRNA synthetase	57732.1	NCBInr	Klebsiella;Klebsiella oxytoca;Klebsiella oxytoca KONIH1;Escherichia vulneris NBRC 102420	4	2
F102509	258	gi|11513774	Chain A, Lysyl-Trna Synthetase (Lyss) Complexed With Lysine	57493.1	NCBInr	nospecies	4	2
F102509	259	gi|46940	ipaR	19245.3	NCBInr	Enterobacteriaceae;Shigella flexneri;Shigella dysenteriae 1617;Shigella dysenteriae;Shigella sonnei	6	3
F102509	259	gi|559652056	Virulence protein VirB	13465.2	NCBInr	Shigella dysenteriae WRSd3;Shigella flexneri	3	2
F102509	260	gi|1246513	unkown	23353.6	NCBInr	Shigella flexneri;Escherichia fergusonii;Escherichia coli DORA_A_5_14_21;Shigella boydii;Shigella sonnei;Enterobacteriaceae;Escherichia coli 95.0083;Escherichia coli;Shigella dysenteriae;Escherichia coli P0305260.7;Escherichia albertii;Escherichia coli K-12;Escherichia;Escherichia coli PA40	3	2
F102509	261	gi|545282703	flavodoxin-1	19895.6	NCBInr	Escherichia coli	3	2
F102509	261	gi|2781032	Chain A, Flavodoxins That Are Required For Enzyme Activation: The Structure Of Oxidized Flavodoxin From Escherichia Coli At 1.8 Angstroms Resolution.	19764.6	NCBInr	nospecies	3	2
F102509	262	gi|126030461	Chain A, Escherichia Coli Seca, The Preprotein Translocase Dimeric Atpase	96936.4	NCBInr	nospecies	3	2
F102509	263	gi|208435716	Chain A, Vira	40206.2	NCBInr	nospecies	3	2
F102509	263	gi|745759759	cysteine protease	45134.6	NCBInr	Shigella boydii	3	2
F102509	264	gi|30749483	Chain A, Crystal Structure Of Moab Protein At 1.6 A Resolution.	18817.5	NCBInr	nospecies	3	2
F102509	265	gi|26108425	Protein ydjA	20845.5	NCBInr	Shigella dysenteriae;Escherichia sp. TW15838;Escherichia coli OK1357;Escherichia coli MS 198-1;Escherichia coli 042;Escherichia coli MS 21-1;Escherichia coli CFT073;Escherichia coli MS 16-3;Shigella flexneri;Enterobacteriaceae;Escherichia coli M718;Escherichia coli MS 57-2;Escherichia sp. KTE159;Escherichia coli;Shigella boydii;Escherichia coli 908675;Escherichia coli UTI89;Escherichia	4	2
F102509	266	gi|13786833	Chain A, Crystal Structure Of Pyridoxine 5'-Phosphate Synthase	26464.6	NCBInr	nospecies	3	2
F102509	267	gi|447091785	Mxi-Spa secretion machinery protein MxiN	26571	NCBInr	Enterobacteriaceae;Shigella flexneri;Shigella boydii;Shigella dysenteriae;Shigella dysenteriae WRSd3	3	2
F102509	268	gi|320194553	Osmotically inducible lipoprotein E precursor	11726.8	NCBInr	Escherichia fergusonii;Escherichia coli DORA_A_5_14_21;Citrobacter youngae;Citrobacter sp. CIP 55.13;Shigella flexneri 1235-66;Escherichia coli 1-176-05_S3_C2;Citrobacter sp. MGH 55;Citrobacter freundii;Citrobacter farmeri GTC 1319;Shigella flexneri;Escherichia coli 3030-1;Enterobacteriaceae;Escherichia coli WV_060327;Citrobacter freundii CFNIH1;Escherichia;Escherichia coli MP021017.6;Citrobacter…	2	2
F102509	269	gi|499224124	MULTISPECIES: molecular chaperone	15360.8	NCBInr	Enterobacteriaceae	2	2
F102509	270	gi|1943414	Chain A, Inorganic Pyrophosphatase	19674	NCBInr	nospecies	6	3
F102509	271	gi|391303646	acid phosphatase	17382.8	NCBInr	Shigella flexneri;Shigella;Shigella boydii;Shigella sonnei;Enterobacteriaceae;Shigella dysenteriae 225-75	2	2
F102509	272	gi|320185639	UTP--glucose-1-phosphate uridylyltransferase	24572.5	NCBInr	Escherichia coli ISC7;Shigella flexneri CDC 796-83;Shigella;Citrobacter amalonaticus Y19;Citrobacter rodentium;Salmonella enterica subsp. enterica serovar Enteritidis str. EC20130347;Shigella flexneri 1235-66;Citrobacter farmeri GTC 1319;Escherichia fergusonii;Escherichia coli EPECa14;Escherichia coli 97.0007;Enterobacteriaceae bacterium strain FGI 57;Escherichia albertii;Escherichia coli 2534-86…	2	2
F102509	273	gi|397745089	cysteinyl-tRNA synthetase	54295.7	NCBInr	Klebsiella;Klebsiella pneumoniae;Klebsiella sp. MS 92-3;Citrobacter rodentium;Klebsiella pneumoniae IS39;Klebsiella sp. 1_1_55;Klebsiella sp. 10982;Citrobacter freundii;Citrobacter farmeri GTC 1319;Citrobacter sp. MGH 55;Klebsiella sp. OBRC7;Klebsiella pneumoniae 30684/NJST258_2;Citrobacter;Citrobacter freundii CFNIH1;Klebsiella pneumoniae IS53;Klebsiella oxytoca;Klebsiella pneumoniae subsp. pneu…	3	2
F102509	273	gi|41203	cysteine-tRNA ligase	52439.7	NCBInr	Shigella;Escherichia coli DORA_A_5_14_21;Shigella sonnei;Escherichia sp. HT073016;Shigella flexneri 1235-66;Escherichia fergusonii;Escherichia albertii;Escherichia coli STEC_EH250;Escherichia coli P0301867.5;Shigella flexneri;Enterobacteriaceae;Escherichia sp. KTE159;Escherichia coli;Shigella flexneri 5 str. 8401;Shigella boydii;Escherichia coli STEC_C165-02;Escherichia coli IS29;Escherichia coli…	3	2
F102509	274	gi|157831205	Chain A, Three-Dimensional Structure Of The Glutathione Synthetase From Escherichia Coli B At 2.0 Angstroms Resolution	34402.6	NCBInr	nospecies	2	2
F102509	275	gi|291071342	periplasmic glucan biosynthesis protein, MdoG	60609.8	NCBInr	Citrobacter sp. MGH 55;Citrobacter freundii MGH 56;Citrobacter youngae;Enterobacteriaceae;Citrobacter;Citrobacter freundii CFNIH1;Citrobacter sp. CIP 55.13;Citrobacter freundii GTC 09629;Citrobacter freundii ATCC 8090 = MTCC 1658;Citrobacter youngae ATCC 29220;Citrobacter braakii;Citrobacter freundii;Citrobacter farmeri GTC 1319;Citrobacter werkmanii NBRC 105721	5	2
F102509	275	gi|494616204	glucan biosynthesis protein D	58474.5	NCBInr	Kosakonia radicincitans;Enterobacteriaceae bacterium ATCC 29904	5	2
F102509	275	gi|55670066	Chain A, Crystal Structure Of Escherichia Coli Opgg	56312	NCBInr	nospecies	5	2
F102509	276	gi|446831290	N-acetyltransferase	18535.3	NCBInr	Enterobacteriaceae;Escherichia coli O26:H11 str. 2010C-4430;Shigella;Escherichia coli;Shigella flexneri	3	2
F102509	277	gi|7449733	hypothetical protein b2294 - Escherichia coli (strain K-12)	20326.8	NCBInr	nospecies	2	2
F102509	278	gi|41090	cytidine deaminase	36203.3	NCBInr	Shigella flexneri;Escherichia fergusonii;Escherichia coli P0304816.10;Enterobacteriaceae;Escherichia coli UMEA 3337-1;Escherichia coli;Shigella flexneri 1235-66;Shigella;Escherichia coli IS25;Shigella dysenteriae;Escherichia albertii;Escherichia coli K-12;Escherichia	2	2
F102509	279	gi|342363272	phosphoenolpyruvate carboxylase	87692.3	NCBInr	Escherichia sp. TW09231;Escherichia coli P0299917.5;Escherichia fergusonii;Escherichia coli DORA_A_5_14_21;Escherichia sp. TW15838;Escherichia coli 2-222-05_S3_C3;Escherichia coli 3-073-06_S4_C3;Citrobacter freundii MGH 56;Escherichia coli IS5;Citrobacter werkmanii NBRC 105721;Escherichia albertii;Citrobacter freundii;Citrobacter braakii;Escherichia coli 3-267-03_S3_C1;Shigella flexneri;Citrobact…	3	2
F102511	1	gi|446788306	MULTISPECIES: outer membrane porin protein C	41376.8	NCBInr	Enterobacteriaceae	246	17
F102511	1	gi|496267301	outer membrane protein C, partial	39287.5	NCBInr	Shigella flexneri 3a	201	13
F102511	1	gi|446788325	outer membrane porin protein C	41150.8	NCBInr	Escherichia coli	125	12
F102511	1	gi|446788299	MULTISPECIES: outer membrane porin protein C	40483.5	NCBInr	Escherichia;Escherichia coli	98	13
F102511	1	gi|693256388	membrane protein	40728.6	NCBInr	Escherichia coli	75	10
F102511	1	gi|446788332	outer membrane porin protein C	41237.8	NCBInr	Escherichia albertii	63	10
F102511	1	gi|446788260	outer membrane porin protein C	41285.7	NCBInr	Salmonella enterica;Salmonella bongori	37	8
F102511	1	gi|502670705	outer membrane porin protein C	40805.5	NCBInr	Citrobacter rodentium	36	5
F102511	1	gi|446659937	MULTISPECIES: outer membrane porin protein C	40264.4	NCBInr	Escherichia;Escherichia coli	28	4
F102511	1	gi|635724359	outer membrane protein C	41073.7	NCBInr	Citrobacter sp. MGH 55	27	5
F102511	1	gi|355419777	Outer membrane porin protein nmpC precursor	41887.2	NCBInr	Escherichia;Escherichia coli str. 'clone D i2';Escherichia sp. TW09276;Escherichia coli 1-392-07_S4_C1;Escherichia coli	25	4
F102511	1	gi|491085534	outer membrane porin protein C	40962.5	NCBInr	Serratia fonticola;Serratia sp. S4;Serratia odorifera;Serratia plymuthica;Serratia marcescens;Serratia	22	3
F102511	1	gi|446659906	outer membrane porin protein C	39592.1	NCBInr	Escherichia coli	21	3
F102511	1	gi|391317704	outer membrane porin protein ompD	39058.6	NCBInr	Shigella flexneri;Shigella flexneri 1235-66	20	6
F102511	1	gi|671536916	membrane protein	40974.5	NCBInr	Cronobacter sp. 1383	19	4
F102511	1	gi|491313567	outer membrane porin protein C	40383.3	NCBInr	Yersinia enterocolitica	19	4
F102511	1	gi|491427985	outer membrane porin protein C	41419.8	NCBInr	Edwardsiella tarda	18	2
F102511	1	gi|746217849	porin	39686	NCBInr	Escherichia coli	17	5
F102511	1	gi|693449829	membrane protein	40459.4	NCBInr	Enterobacter cloacae;Enterobacter sp. E20;Enterobacter sp. UCD-UG_FMILLET	14	4
F102511	1	gi|446691696	outer membrane phosphoporin protein E	39677.2	NCBInr	Salmonella bongori	13	4
F102511	1	gi|446900668	outer membrane phosphoporin protein E	39309.1	NCBInr	Escherichia coli	9	3
F102511	1	gi|6729727	Chain A, Ompf Porin Mutant D74a	37017.8	NCBInr	nospecies	9	3
F102511	1	gi|411774511	outer membrane protein F	38545.5	NCBInr	Enterobacteriaceae;Citrobacter freundii ATCC 8090 = MTCC 1658	7	2
F102511	1	gi|446661556	outer membrane porin protein C	42276.6	NCBInr	Enterobacter mori;Escherichia coli 2-005-03_S4_C3;Enterobacter asburiae;Enterobacter cloacae;Enterobacter cloacae complex;Escherichia coli 1-250-04_S4_C2;Escherichia coli	6	2
F102511	1	gi|748797355	porin	42204.8	NCBInr	Hafnia alvei	5	2
F102511	1	gi|742344076	membrane protein	41010.8	NCBInr	Yersinia pseudotuberculosis	5	2
F102511	2	gi|38000008	outer membrane protein A precursor	35346.6	NCBInr	Shigella flexneri;Shigella;Shigella flexneri 2a;Shigella flexneri 2002017	217	19
F102511	2	gi|158536391	outer membrane protein A	38441.3	NCBInr	Escherichia coli;Escherichia coli MS 182-1	192	18
F102511	2	gi|635722470	outer membrane protein A	37761.9	NCBInr	Citrobacter sp. MGH 55	172	14
F102511	2	gi|505804847	membrane protein	37501.8	NCBInr	Salmonella bongori	162	16
F102511	2	gi|291070418	OmpA-like transmembrane domain protein	38835.3	NCBInr	Citrobacter sp. KTE151;Citrobacter youngae;Citrobacter;Citrobacter freundii CFNIH1;Citrobacter sp. CIP 55.13;Citrobacter werkmanii NBRC 105721;Citrobacter youngae ATCC 29220;Escherichia coli ISC11;Citrobacter sp. KTE32;Citrobacter freundii;Escherichia coli;Citrobacter braakii	131	12
F102511	2	gi|146993	outer membrane protein II, partial	26335.3	NCBInr	Escherichia vulneris;Escherichia vulneris NBRC 102420	105	8
F102511	2	gi|695645091	membrane protein	38446.1	NCBInr	Leclercia adecarboxylata	88	8
F102511	2	gi|740841711	membrane protein	38497.2	NCBInr	Pantoea sp. PSNIH2	74	4
F102511	2	gi|365748751	Outer membrane protein A	41068.4	NCBInr	Enterobacter cloacae complex;Enterobacter;Enterobacter cloacae EcWSU1;Enterobacter cloacae	64	6
F102511	2	gi|498975325	PREDICTED: outer membrane protein A-like	41973.8	NCBInr	Ceratitis capitata	48	7
F102511	3	gi|446327616	invasin	38795.2	NCBInr	Shigella flexneri	94	20
F102511	3	gi|446327618	MULTISPECIES: invasin	38787.2	NCBInr	Enterobacteriaceae;Shigella	69	14
F102511	4	gi|446641764	molecular chaperone GroEL	57708.8	NCBInr	Escherichia coli	241	26
F102511	4	gi|2624772	Chain A, Crystal Structure Of The Asymmetric Chaperonin Complex GroelGROES(ADP)7	57332.7	NCBInr	nospecies	239	27
F102511	4	gi|560185812	60 kda chaperonin groel	57463.8	NCBInr	Shigella dysenteriae	239	27
F102511	4	gi|353656809	Heat shock protein 60 family chaperone GroEL	58896.5	NCBInr	Salmonella enterica;Salmonella enterica subsp. enterica serovar Heidelberg str. N4403;Salmonella enterica subsp. enterica serovar Wandsworth str. A4-580	236	25
F102511	4	gi|6225121	RecName: Full=60 kDa chaperonin; AltName: Full=GroEL protein; AltName: Full=Protein Cpn60, partial	56794.4	NCBInr	Lelliottia amnigena;Enterobacter sp. 638	210	16
F102511	4	gi|502646953	MULTISPECIES: molecular chaperone GroEL	57441.8	NCBInr	Dickeya solani;Dickeya zeae;Dickeya	197	15
F102511	4	gi|736792858	molecular chaperone GroEL	57668.9	NCBInr	Ewingella americana	191	13
F102511	4	gi|568600404	MULTISPECIES: molecular chaperone GroEL	57420.7	NCBInr	Dickeya	186	15
F102511	4	gi|315064612	GroEL	55428.1	NCBInr	Yersinia ruckeri;Yersinia entomophaga	186	12
F102511	4	gi|497322506	molecular chaperone GroEL	57830	NCBInr	Serratia sp. M24T3	185	11
F102511	4	gi|503339078	MULTISPECIES: molecular chaperone GroEL	57698.9	NCBInr	Rahnella aquatilis;Rahnella	176	12
F102511	4	gi|503741716	molecular chaperone GroEL	57528.9	NCBInr	Candidatus Moranella endobia	172	11
F102511	4	gi|6225125	RecName: Full=60 kDa chaperonin; AltName: Full=GroEL protein; AltName: Full=Protein Cpn60, partial	56785.5	NCBInr	Erwinia aphidicola	170	13
F102511	4	gi|496383511	molecular chaperone GroEL	57558.8	NCBInr	Pantoea sp. Sc1;gamma proteobacterium symbiont of Plautia stali	167	11
F102511	4	gi|495379707	molecular chaperone GroEL	57428.8	NCBInr	Pantoea sp. YR343;gamma proteobacterium symbiont of Macroscytus japonensis	162	11
F102511	4	gi|545152446	molecular chaperone GroEL	57427.8	NCBInr	Pantoea dispersa;gamma proteobacterium symbiont of Plautia stali	160	11
F102511	4	gi|740180891	molecular chaperone GroEL	57416.9	NCBInr	Tatumella morbirosei	155	10
F102511	4	gi|748783274	molecular chaperone GroEL	57631	NCBInr	Haemophilus influenzae	149	10
F102511	4	gi|510817215	60 kDa chaperonin	57618.9	NCBInr	Erwinia tracheiphila;Erwinia mallotivora	147	10
F102511	4	gi|549800899	GroL protein	57779.1	NCBInr	Halyomorpha halys symbiont	146	8
F102511	4	gi|296923603	GroEL	57059.7	NCBInr	uncultured bacterium	132	8
F102511	4	gi|496405593	molecular chaperone GroEL	57600.9	NCBInr	Brenneria sp. EniD312	126	12
F102511	4	gi|496527004	groEL protein, partial	55764	NCBInr	gamma proteobacterium symbiont of Adomerus rotundus	116	11
F102511	4	gi|516063203	molecular chaperone GroEL	57657.9	NCBInr	gamma proteobacterium WG36	110	9
F102511	4	gi|407378133	heat shock protein, partial	52137.3	NCBInr	endosymbiont of Columbicola exilicornis	106	9
F102511	4	gi|736892519	molecular chaperone GroEL	57475.8	NCBInr	Erwinia typographi	103	12
F102511	4	gi|503027900	molecular chaperone GroEL	57712.8	NCBInr	gamma proteobacterium HdN1	96	9
F102511	4	gi|499814147	molecular chaperone GroEL	57271.7	NCBInr	Shewanella denitrificans	74	6
F102511	4	gi|656058410	molecular chaperone GroEL	57337.8	NCBInr	Budvicia aquatica	72	9
F102511	4	gi|499262505	molecular chaperone GroEL	57138.5	NCBInr	Methylococcus capsulatus;Methylocaldum szegediense	72	6
F102511	4	gi|429163646	chaperonin GroL	57784.2	NCBInr	Neisseria lactamica;Eikenella corrodens;Neisseria sicca;Snodgrassella alvi;Neisseria shayeganii;Neisseria weaveri;Neisseria bacilliformis;Neisseria polysaccharea;Neisseria meningitidis;Neisseria sp. oral taxon 020;Neisseria sp. oral taxon 014;Snodgrassella alvi wkB2;Morococcus cerebrosus;Neisseria;Neisseria flavescens;Neisseria sp. oral taxon 020 str. F0370;Neisseria elongata subsp. glycolytica A…	71	5
F102511	4	gi|653023600	molecular chaperone GroEL	57234.7	NCBInr	Leminorella grimontii	70	10
F102511	4	gi|491451733	MULTISPECIES: molecular chaperone GroEL	57327.8	NCBInr	Aeromonas	67	6
F102511	4	gi|344225380	heat shock protein 60 family chaperone GroEL	45971.8	NCBInr	endosymbiont of Tevnia jerichonana;endosymbiont of Riftia pachyptila (vent Ph05)	66	5
F102511	4	gi|479279128	GroEL protein, partial	55079.6	NCBInr	bacterium endosymbiont of Trichobius cf. cernyi	62	5
F102511	4	gi|505051842	chaperonin GroEL	58097.7	NCBInr	Candidatus Kinetoplastibacterium crithidii;Candidatus Kinetoplastibacterium desouzaii	61	4
F102511	4	gi|505202209	chaperonin GroEL	58267.8	NCBInr	Candidatus Kinetoplastibacterium galatii	59	5
F102511	4	gi|736875350	molecular chaperone GroEL	57331.5	NCBInr	Endozoicomonas montiporae	57	3
F102511	4	gi|651615557	molecular chaperone GroEL	57878.3	NCBInr	Methylocaldum szegediense	51	3
F102511	4	gi|521973381	MULTISPECIES: molecular chaperone GroEL	57046.5	NCBInr	Methylomonas;Methylomonas denitrificans	51	3
F102511	4	gi|504564778	molecular chaperone GroEL	57668.3	NCBInr	Advenella kashmirensis	41	3
F102511	4	gi|426508054	Chain A, Crystal Structure Of Groel-Groes	28069.7	NCBInr	Cronobacter universalis NCTC 9529	40	7
F102511	4	gi|502986748	molecular chaperone GroEL	58240	NCBInr	Nitrosococcus watsonii	37	5
F102511	4	gi|400759914	chaperonin GroL	57155.2	NCBInr	SAR86 cluster bacterium SAR86B	35	4
F102511	4	gi|488901949	molecular chaperone GroEL	58361	NCBInr	Nitrosococcus oceani	33	4
F102511	4	gi|496312475	molecular chaperone GroEL	57206	NCBInr	Luminiphilus syltensis	30	2
F102511	4	gi|504590108	molecular chaperone GroEL	58148.8	NCBInr	Thiocystis violascens;Marichromatium purpuratum 984	27	3
F102511	4	gi|491603105	RpoS	45920.7	NCBInr	Vibrio parahaemolyticus	27	3
F102511	4	gi|499786633	molecular chaperone GroEL	56770.1	NCBInr	Saccharophagus degradans	20	2
F102511	4	gi|490205408	molecular chaperone GroEL	58098.8	NCBInr	Thermosipho africanus;Alicyclobacillus contaminans;Alicyclobacillus pomorum	16	2
F102511	4	gi|226901721	LOW QUALITY PROTEIN: chaperonin GroS, partial	12123.5	NCBInr	Enterobacteriaceae;Escherichia sp. 3_2_53FAA;Escherichia coli	13	4
F102511	4	gi|498509494	MULTISPECIES: molecular chaperone GroEL	56812.6	NCBInr	Ralstonia pickettii;Burkholderiaceae;Cupriavidus sp. amp6	13	2
F102511	4	gi|406915128	hypothetical protein ACD_60C00106G0006, partial	58639.2	NCBInr	uncultured bacterium	13	2
F102511	4	gi|147756	RNA polymerase sigma-subunit	70389.3	NCBInr	Ceratitis capitata;Shigella;Cronobacter dublinensis;Salmonella enterica subsp. arizonae serovar 62:z4,z23:-;Escherichia coli 1-250-04_S1_C3;Citrobacter koseri;Enterobacteriaceae bacterium ATCC 29904;Enterococcus gallinarum EGD-AAK12;Yokenella regensburgei;Enterobacter sp. Bisph2;Enterobacter sp. Bisph1;Escherichia coli P0304816.3;Escherichia coli ISC56;Escherichia coli P0304816.14;Enterobacteriac…	12	3
F102511	4	gi|548254780	rNA polymerase sigma factor	78171	NCBInr	Sutterella sp. CAG:521	11	2
F102511	4	gi|45128577	RpoD	55980.5	NCBInr	Vibrio parahaemolyticus	11	2
F102511	4	gi|503875898	RNA polymerase sigma factor	34782.4	NCBInr	Glaciecola nitratireducens	9	2
F102511	4	gi|2980931	unnamed protein product	9205.98	NCBInr	Enterobacteriaceae;Raoultella planticola;Salmonella enterica subsp. enterica serovar Gallinarum str. SG9;Citrobacter koseri;Citrobacter youngae ATCC 29220;Salmonella enterica;Salmonella enterica subsp. enterica serovar Alachua str. R6-377;Citrobacter sp. 30_2	7	3
F102511	5	gi|485655993	malate dehydrogenase	32488.3	NCBInr	Escherichia coli	183	17
F102511	5	gi|281602614	Malate dehydrogenase	35218.7	NCBInr	Shigella flexneri 2002017;Shigella boydii;Shigella flexneri;Enterobacteriaceae;Escherichia coli;Escherichia	183	17
F102511	5	gi|486145345	MULTISPECIES: malate dehydrogenase	32474.3	NCBInr	Escherichia albertii;Escherichia	180	16
F102511	5	gi|446784327	malate dehydrogenase	32591.4	NCBInr	Salmonella enterica;Salmonella bongori	159	15
F102511	5	gi|501084881	malate dehydrogenase	32575.4	NCBInr	Citrobacter koseri	158	12
F102511	5	gi|745783998	malate dehydrogenase	32551.4	NCBInr	Enterobacter sp. Bisph2	149	11
F102511	5	gi|727337856	malate dehydrogenase	32449.3	NCBInr	Pantoea sp. FF5	136	6
F102511	5	gi|3388001	malate dehydrogenase	30041.8	NCBInr	Escherichia coli	119	14
F102511	5	gi|691221476	malate dehydrogenase	32204.3	NCBInr	Pantoea rwandensis	117	4
F102511	5	gi|506350168	malate dehydrogenase	32499.3	NCBInr	Edwardsiella ictaluri;Edwardsiella hoshinae	92	5
F102511	5	gi|23263486	malate dehydrogenase	26486.9	NCBInr	Pantoea endophytica	90	10
F102511	5	gi|652344914	malate dehydrogenase	32881	NCBInr	Lonsdalea quercina	19	2
F102511	5	gi|108860790	RecName: Full=Malate dehydrogenase, partial	14039.6	NCBInr	Klebsiella pneumoniae	14	3
F102511	6	gi|297787753	Chain A, Structure Of The Qb Replicase, An Rna-Dependent Rna Polymerase Consisting Of Viral And Host Proteins	74094.3	NCBInr	nospecies	369	21
F102511	6	gi|445953893	MULTISPECIES: elongation factor Tu	43427.4	NCBInr	Salmonella;Salmonella enterica subsp. enterica serovar Dublin str. UC16;Salmonella enterica;Salmonella enterica subsp. enterica serovar Enteritidis str. 08-1080;Salmonella enterica subsp. enterica serovar Bovismorbificans str. 3114;Salmonella enterica subsp. enterica serovar Pullorum	366	18
F102511	6	gi|496402210	elongation factor Tu	43299.2	NCBInr	Dickeya dadantii;Dickeya zeae;Dickeya;Brenneria sp. EniD312	309	13
F102511	6	gi|740182095	elongation factor Tu, partial	37736.2	NCBInr	Tatumella sp. UCD-D_suzukii	276	10
F102511	6	gi|492805503	MULTISPECIES: elongation factor Tu	43371.3	NCBInr	Pectobacterium	275	13
F102511	6	gi|491434817	translation elongation factor Tu, partial	39508.1	NCBInr	Edwardsiella ictaluri;Edwardsiella piscicida;Edwardsiella tarda;Edwardsiella;Edwardsiella hoshinae	269	11
F102511	6	gi|694448280	PREDICTED: elongation factor G-2, chloroplastic-like	121624	NCBInr	Pyrus x bretschneideri	243	10
F102511	6	gi|551612074	elongation factor Tu	43300.2	NCBInr	Yersinia pestis	239	11
F102511	6	gi|490850339	elongation factor Tu	43358.3	NCBInr	Yersinia rohdei;Yersinia frederiksenii	231	9
F102511	6	gi|546687042	hypothetical protein D910_00694, partial	120873	NCBInr	Dendroctonus ponderosae	224	12
F102511	6	gi|490528149	elongation factor Tu	43396.2	NCBInr	Yersinia aldovae;Yersinia kristensenii;Yersinia enterocolitica	222	10
F102511	6	gi|562746265	elongation factor Tu	43430.3	NCBInr	Erwinia piriflorinigrans	218	10
F102511	6	gi|496121088	elongation factor Tu	43355.1	NCBInr	Aliiglaciecola lipolytica	197	6
F102511	6	gi|648504819	elongation factor Tu	43387.2	NCBInr	Fangia hongkongensis	147	4
F102511	6	gi|654575606	elongation factor Tu	43444.1	NCBInr	Candidatus Stoquefichus massiliensis;Kandleria vitulina	124	2
F102511	6	gi|506360097	elongation factor Tu	43408.3	NCBInr	Tolumonas auensis	124	7
F102511	6	gi|313837938	translation elongation factor Tu	44536.5	NCBInr	Propionibacterium acnes HL086PA1;Propionibacterium acnes JCM 18909;Propionibacterium acnes;Propionibacterium sp. HGH0353;Propionibacterium	119	3
F102511	6	gi|229355989	translation elongation factor Tu	45287	NCBInr	Vibrio cholerae;Vibrio cholerae BX 330286	118	4
F102511	6	gi|515334763	elongation factor Tu	43378.5	NCBInr	Candidatus Hamiltonella defensa	116	6
F102511	6	gi|506353553	elongation factor Tu	43630.5	NCBInr	Candidatus Hamiltonella defensa	112	6
F102511	6	gi|494138887	elongation factor Tu	43960.2	NCBInr	Synechococcus sp. CB0205;Aeromicrobium marinum	111	2
F102511	6	gi|499441530	elongation factor Tu	43896.2	NCBInr	Synechococcus sp. KORDI-100;Synechococcus sp. WH 8102;Synechococcus sp. CC9616	111	2
F102511	6	gi|2369696	elongation factor Ef-Tu	40472.9	NCBInr	Buchnera aphidicola	101	5
F102511	6	gi|323974180	elongation protein Tu domain-containing protein	20048.6	NCBInr	Salmonella enterica;Escherichia coli TW10509;Escherichia coli	89	8
F102511	6	gi|499839929	elongation factor Tu	43572.7	NCBInr	Candidatus Baumannia cicadellinicola	61	3
F102511	6	gi|658652818	elongation factor Tu, partial	26269	NCBInr	Acinetobacter nosocomialis	55	3
F102511	6	gi|444759516	translation elongation factor Tu	37147.1	NCBInr	Acinetobacter sp. NIPH 758;Acinetobacter;Acinetobacter gerneri MTCC 9824;Acinetobacter lwoffii;Acinetobacter sp. WC-743;Acinetobacter bereziniae;Acinetobacter guillouiae;Acinetobacter gerneri;Acinetobacter sp. COS3	55	3
F102511	6	gi|738822312	elongation factor Tu	43439.2	NCBInr	Paenibacillus sp. P1XP2	27	2
F102511	6	gi|501100038	elongation factor Tu	42977.2	NCBInr	Rickettsia akari	20	2
F102511	6	gi|547295987	elongation factor Tu	44216.5	NCBInr	Clostridium sp. CAG:1219	17	2
F102511	6	gi|383476315	elongation factor G	69570.5	NCBInr	Shigella flexneri;Enterobacteriaceae;Escherichia coli 5-366-08_S3_C1;Escherichia coli;Shigella sonnei 3233-85;Shigella boydii;Escherichia;Escherichia coli W26;Escherichia coli P0298942.15	9	6
F102511	6	gi|496402209	elongation factor G	77365.4	NCBInr	Brenneria sp. EniD312;Phaseolibacter flectens	7	4
F102511	6	gi|506353554	elongation factor G	78161	NCBInr	Candidatus Hamiltonella defensa	2	2
F102511	7	gi|6435772	Chain A, Crystal Structure Of The Outer Membrane Protein Ompx From Escherichia Coli	16349.7	NCBInr	nospecies	102	8
F102511	7	gi|504453649	outer membrane protein X	18647.9	NCBInr	Escherichia coli	56	7
F102511	7	gi|446639415	outer membrane protein X	18552.9	NCBInr	Citrobacter youngae;Escherichia vulneris NBRC 102420;Enterobacter asburiae;Ewingella americana;Kosakonia radicincitans;Enterobacteriaceae bacterium strain FGI 57;Enterobacter sp. Bisph2;Citrobacter farmeri GTC 1319;Salmonella enterica subsp. enterica serovar Cerro str. 5569;Citrobacter sp. MGH 55;Enterobacteriaceae;Citrobacter;Salmonella enterica subsp. enterica serovar Heidelberg str. N4403;Salm…	46	3
F102511	7	gi|639212720	MULTISPECIES: membrane protein	18556.9	NCBInr	Cronobacter	41	2
F102511	8	gi|669217784	CTP synthase	105372	NCBInr	Trichuris trichiura	106	17
F102511	8	gi|16975437	Chain A, Enolase From E.Coli	45552.4	NCBInr	nospecies	103	16
F102511	8	gi|445958879	MULTISPECIES: enolase	45627.3	NCBInr	Salmonella enterica;Salmonella	97	16
F102511	8	gi|647265870	enolase	45564.3	NCBInr	Klebsiella sp. 10982	91	14
F102511	8	gi|745756098	enolase	45419.4	NCBInr	Enterobacter sp. Bisph1	86	13
F102511	8	gi|488373033	enolase	45603.4	NCBInr	Shimwellia blattae	85	12
F102511	8	gi|558085413	phosphopyruvate hydratase	45526.3	NCBInr	Enterobacter cloacae	83	13
F102511	8	gi|488365239	enolase	45601.3	NCBInr	Escherichia hermannii	79	11
F102511	8	gi|490206588	MULTISPECIES: enolase	45689.4	NCBInr	Klebsiella	78	13
F102511	8	gi|489124329	MULTISPECIES: enolase	45628.4	NCBInr	Enterobacteriaceae;Citrobacter werkmanii NBRC 105721;Escherichia coli ISC11	77	12
F102511	8	gi|491005262	MULTISPECIES: enolase	45604.3	NCBInr	Enterobacteriaceae	75	13
F102511	8	gi|505486312	enolase	45676.5	NCBInr	Serratia marcescens	72	11
F102511	8	gi|365750788	Enolase	47477.2	NCBInr	Enterobacter cloacae complex;Enterobacter;Enterobacter cloacae EcWSU1	71	12
F102511	8	gi|654549176	enolase	45517.3	NCBInr	Enterobacter cloacae;Enterobacter sp. UCD-UG_FMILLET	66	11
F102511	8	gi|495379860	enolase	45320.3	NCBInr	Pantoea sp. YR343	59	8
F102511	8	gi|647629603	MULTISPECIES: enolase	45730.6	NCBInr	Tatumella	54	7
F102511	8	gi|736435432	enolase	45500.3	NCBInr	Buttiauxella agrestis	53	8
F102511	8	gi|656058324	enolase	45799.5	NCBInr	Budvicia aquatica	48	6
F102511	8	gi|491431576	enolase	45756.4	NCBInr	Edwardsiella;Edwardsiella tarda;Edwardsiella hoshinae;Vibrio ponticus;Edwardsiella ictaluri;Photobacterium halotolerans	48	6
F102511	8	gi|746387647	enolase	45826.4	NCBInr	Vibrio navarrensis	45	6
F102511	8	gi|491451642	MULTISPECIES: enolase	45846.6	NCBInr	Photobacterium profundum;Aeromonas;Aeromonas molluscorum;Aeromonas hydrophila;Aeromonas salmonicida;Aeromonas salmonicida subsp. masoucida NBRC 13784;Aeromonas dhakensis;Aeromonas australiensis;Aeromonas hydrophila 4AK4;Aeromonas sp. HZM;Aeromonas diversa;Aeromonas caviae;Aeromonas enteropelogenes;Aeromonas sp. 4287D	40	5
F102511	8	gi|490873392	MULTISPECIES: enolase	45551.2	NCBInr	Photobacterium profundum;Vibrio;Vibrio cyclitrophicus;Vibrio genomosp. F6;Vibrio genomosp. F10;Vibrio tasmaniensis;Vibrio crassostreae;Vibrio kanaloae;Vibrio splendidus	40	5
F102511	8	gi|490536149	enolase	45571.2	NCBInr	Vibrio litoralis;Vibrio nigripulchritudo;Vibrio sagamiensis;Vibrio azureus	37	5
F102511	8	gi|492018041	enolase	46007.6	NCBInr	Pasteurella multocida	28	5
F102511	8	gi|652500426	enolase	46586.9	NCBInr	Clostridiisalibacter paucivorans	25	2
F102511	8	gi|350422245	PREDICTED: hypothetical protein LOC100747578	99991.2	NCBInr	Bombus impatiens;Candidatus Schmidhempelia bombi	13	2
F102511	8	gi|570730091	enolase	46027.2	NCBInr	Thiomicrospira pelophila;Thioalkalimicrobium aerophilum AL3	13	2
F102511	8	gi|739095824	enolase	45938.4	NCBInr	Pseudoalteromonas lipolytica	10	2
F102511	9	gi|491192919	protein disaggregation chaperone	95727	NCBInr	Shigella flexneri	128	27
F102511	9	gi|447157841	protein disaggregation chaperone	95568.9	NCBInr	Salmonella bongori	120	24
F102511	9	gi|447157834	protein disaggregation chaperone	95518.9	NCBInr	Salmonella enterica	119	23
F102511	9	gi|742934246	protein disaggregation chaperone	95587	NCBInr	Enterobacter asburiae	115	22
F102511	9	gi|639216576	protein disaggregation chaperone	95491.9	NCBInr	Cronobacter helveticus	102	17
F102511	9	gi|736918874	protein disaggregation chaperone	95215.5	NCBInr	Erwinia oleae;Erwinia sp. 9145	100	16
F102511	9	gi|573022631	ATP-dependent chaperone protein	96055.2	NCBInr	Sodalis sp. HS1	82	12
F102511	9	gi|506440349	protein disaggregation chaperone	95706	NCBInr	Enterobacter sp. 638	78	16
F102511	9	gi|652342523	protein disaggregation chaperone	95565.1	NCBInr	Lonsdalea quercina	77	10
F102511	9	gi|691222002	protein disaggregation chaperone	95252.8	NCBInr	Pantoea rwandensis	76	13
F102511	9	gi|746470030	protein disaggregation chaperone	95653.2	NCBInr	Pectobacterium carotovorum	74	10
F102511	9	gi|506352716	protein disaggregation chaperone	95312.9	NCBInr	Edwardsiella ictaluri	73	13
F102511	9	gi|740180017	protein disaggregation chaperone	95205.8	NCBInr	Tatumella morbirosei	73	12
F102511	9	gi|503996898	MULTISPECIES: protein disaggregation chaperone	95933.2	NCBInr	Vibrio;Vibrio mytili	65	9
F102511	9	gi|491791061	protein disaggregation chaperone	96787.8	NCBInr	Actinobacillus capsulatus;Actinobacillus suis;Mannheimia haemolytica serotype A1/A6 str. PKL10;Bibersteinia trehalosi USDA-ARS-USMARC-188;Actinobacillus ureae;Haemophilus sputorum;Bibersteinia trehalosi USDA-ARS-USMARC-190;Mannheimia granulomatis;Actinobacillus equuli;Actinobacillus minor;Mannheimia varigena USDA-ARS-USMARC-1388;Bibersteinia trehalosi;Mannheimia varigena;Actinobacillus pleuropneu…	62	9
F102511	9	gi|558560160	chaperone protein ClpB	95547	NCBInr	Serratia sp. DD3	62	10
F102511	9	gi|503874140	protein disaggregation chaperone	95676.1	NCBInr	Aestuariibacter salexigens;Glaciecola nitratireducens	60	10
F102511	9	gi|653001320	protein disaggregation chaperone	95724.8	NCBInr	Photobacterium halotolerans	60	10
F102511	9	gi|491688103	protein disaggregation chaperone	76665.9	NCBInr	Histophilus somni;Aggregatibacter aphrophilus;Chelonobacter oris;Pasteurella dagmatis;Gallibacterium genomosp. 2;Necropsobacter rosorum;Gallibacterium anatis;Aggregatibacter segnis;Haemophilus sp. FF7;Pasteurella sp. FF6;Pasteurella multocida;Aggregatibacter sp. oral taxon 458;Gallibacterium genomosp. 1;Aggregatibacter actinomycetemcomitans	58	8
F102511	9	gi|488496605	ClpB protein	95430.9	NCBInr	Enterovibrio calviensis;Grimontia indica;Enterovibrio norvegicus;Grimontia hollisae	56	8
F102511	9	gi|500095495	protein disaggregation chaperone	95814.6	NCBInr	Psychromonas ingrahamii	56	9
F102511	9	gi|515602837	protein disaggregation chaperone	95808.2	NCBInr	Vibrio genomosp. F10;Vibrio genomosp. F6	56	8
F102511	9	gi|740365810	protein disaggregation chaperone	95698.1	NCBInr	Xenorhabdus bovienii	56	10
F102511	9	gi|505277148	protein disaggregation chaperone	96134.9	NCBInr	Psychromonas sp. CNPT3	55	8
F102511	9	gi|226881149	ClpB	95242.2	NCBInr	Psychromonas ossibalaenae;Psychromonas aquimarina;Psychromonas sp. SP041;Psychromonas arctica	54	8
F102511	9	gi|597811592	TssH/ClpB protein	95319.1	NCBInr	Gilliamella apicola	53	8
F102511	9	gi|737717590	protein disaggregation chaperone	96105.1	NCBInr	Avibacterium paragallinarum	52	8
F102511	9	gi|491488272	ATP-dependent Clp protease, ATP-binding subunit ClpB	95557.4	NCBInr	Aeromonas diversa	50	9
F102511	9	gi|504057476	protein disaggregation chaperone	95910.3	NCBInr	Oceanimonas sp. GK1;Oceanimonas smirnovii	50	10
F102511	9	gi|499458130	protein disaggregation chaperone	95774.3	NCBInr	Photorhabdus luminescens	50	8
F102511	9	gi|499955422	protein disaggregation chaperone	96682.4	NCBInr	Shewanella frigidimarina	49	7
F102511	9	gi|501283294	protein disaggregation chaperone	95831.2	NCBInr	Shewanella woodyi	49	6
F102511	9	gi|749448536	clpB protein	71834.5	NCBInr	Vibrio sp. JCM 19241	49	6
F102511	9	gi|551321726	protein disaggregation chaperone	96193.9	NCBInr	Psychromonas hadalis	46	7
F102511	9	gi|498005170	protein disaggregation chaperone	96236.4	NCBInr	Vibrio anguillarum;Vibrio ordalii;Vibrio	46	7
F102511	9	gi|684142278	ClpB protein	74029.6	NCBInr	Photobacterium aphoticum	44	6
F102511	9	gi|500193538	protein disaggregation chaperone	95053.7	NCBInr	Shewanella loihica;Shewanella waksmanii;Shewanella sp. ECSMB14101;Shewanella sp. cp20;Shewanella colwelliana	41	6
F102511	9	gi|511821183	clpB protein	95783.2	NCBInr	Agarivorans albus	36	6
F102511	9	gi|488759943	protein disaggregation chaperone	96186.6	NCBInr	Beggiatoa alba	36	6
F102511	9	gi|522073628	protein disaggregation chaperone	95760.8	NCBInr	Endozoicomonas elysicola;Endozoicomonas montiporae	34	5
F102511	9	gi|503583300	protein disaggregation chaperone	95531.6	NCBInr	Methylomonas methanica	34	5
F102511	9	gi|655041564	protein disaggregation chaperone	96027	NCBInr	Thiothrix lacustris	34	5
F102511	9	gi|517403819	protein disaggregation chaperone	95812	NCBInr	Legionella shakespearei	32	5
F102511	9	gi|648529301	protein disaggregation chaperone	96371.5	NCBInr	Thiothrix flexilis	32	4
F102511	9	gi|548165369	aTP-dependent chaperone protein ClpB	96308.1	NCBInr	Collinsella sp. CAG:289;Collinsella sp. MS5	30	3
F102511	9	gi|653267631	ATPase AAA	94108.5	NCBInr	Curtobacterium sp. B18;Curtobacterium sp. UNCCL17	30	3
F102511	9	gi|516015342	protein disaggregation chaperone	95617.9	NCBInr	Gayadomonas joobiniege	30	6
F102511	9	gi|502870383	Chaperone clpB (Heat-shock protein F84.1)	95769.7	NCBInr	Thiomonas intermedia;Thiomonas sp. CB2;Thiomonas arsenitoxydans	30	4
F102511	9	gi|269468202	ATP-dependent Clp protease ATP-binding subunit ClpB	95133.9	NCBInr	uncultured SUP05 cluster bacterium	30	4
F102511	9	gi|499409228	protein disaggregation chaperone	77962.1	NCBInr	Tropheryma whipplei	28	3
F102511	9	gi|510805585	chaperone ClpB	98118.1	NCBInr	Enterococcus avium	26	2
F102511	9	gi|494927518	molecular chaperone ClpB	97647.2	NCBInr	Hymenobacter swuensis DY53;Pontibacter actiniarum;Hymenobacter norwichensis;Hymenobacter sp. IS2118;Pontibacter roseus;Hymenobacter sp. APR13;Adhaeribacter aquaticus;Thermoanaerobaculum aquaticum;Pontibacter sp. BAB1700;Hymenobacter aerophilus;Lactobacillus fermentum;Hymenobacter sp. DG25B;Sporocytophaga myxococcoides	26	2
F102511	9	gi|492899639	protein disaggregation chaperone	95426.3	NCBInr	Moritella sp. PE36	26	5
F102511	9	gi|406890383	hypothetical protein ACD_75C01562G0002	97742.7	NCBInr	uncultured bacterium	22	3
F102511	9	gi|747053407	PREDICTED: chaperone protein ClpB1-like	101200	NCBInr	Sesamum indicum	19	2
F102511	9	gi|657694653	protein disaggregation chaperone	97282.3	NCBInr	Fusobacterium hwasookii;Fusobacterium nucleatum	17	2
F102511	9	gi|563461599	ATPase AAA	95784.3	NCBInr	Mesorhizobium sp. LSJC269B00	15	3
F102511	9	gi|504237692	ATP-dependent Clp protease ATP-binding protein	92760.7	NCBInr	Selenomonas ruminantium;Selenomonas sp. FC4001	14	2
F102511	9	gi|87285485	ClpB protein	105894	NCBInr	Blastopirellula marina DSM 3645;Blastopirellula marina	12	2
F102511	9	gi|4558484	heat shock protein 101	101288	NCBInr	Sorghum bicolor;Setaria italica;Phoenix dactylifera;Hordeum vulgare subsp. vulgare;Physcomitrella patens;Triticum turgidum subsp. durum;Elaeis guineensis;Musa acuminata subsp. malaccensis;Triticum aestivum;Funaria hygrometrica;Brachypodium distachyon	12	2
F102511	10	gi|585337289	phosphoglycerate kinase	41248.7	NCBInr	Escherichia coli	61	12
F102511	10	gi|345351497	phosphoglycerate kinase	40719.4	NCBInr	Escherichia coli O25b:H4-ST131 str. EC958;Escherichia coli 2730350;Escherichia coli 3030-1;Enterobacteriaceae;Trichuris trichiura;Escherichia coli 99.0848;Escherichia coli	61	12
F102511	10	gi|446033419	phosphoglycerate kinase	41277.7	NCBInr	Salmonella enterica;Enterobacteriaceae;Citrobacter freundii CFNIH1;Shimwellia blattae;Citrobacter youngae	51	10
F102511	10	gi|738145384	phosphoglycerate kinase	41276.9	NCBInr	Mangrovibacter sp. MFB070	37	6
F102511	10	gi|736609589	phosphoglycerate kinase	41213.7	NCBInr	Chelonobacter oris	29	4
F102511	10	gi|492813642	MULTISPECIES: phosphoglycerate kinase	41336.8	NCBInr	Pectobacterium betavasculorum;Dickeya dadantii;Pectobacterium carotovorum;Dickeya;Dickeya solani;Dickeya chrysanthemi;Dickeya zeae;Serratia sp. ATCC 39006;Dickeya sp. 2B12;Enterobacteriaceae;Pectobacterium;Pectobacterium atrosepticum;Dickeya sp. MK7	29	4
F102511	10	gi|746034010	phosphoglycerate kinase	41344.7	NCBInr	Frischella perrara	27	3
F102511	10	gi|639154431	phosphoglycerate kinase	41432.6	NCBInr	Candidatus Schmidhempelia bombi	22	3
F102511	11	gi|110591231	Chain A, Crystal Structure Of An N-terminal Deletion Mutant Of Escherichia Coli Gadb In An Autoinhibited State (aldamine)	51547.5	NCBInr	nospecies	34	11
F102511	11	gi|446280996	glutamate decarboxylase	53220.4	NCBInr	Shigella dysenteriae	25	9
F102511	11	gi|446218066	hypothetical protein, partial	16828.5	NCBInr	Escherichia coli	21	7
F102511	11	gi|446219388	hypothetical protein, partial	9188.67	NCBInr	Escherichia coli	13	4
F102511	12	gi|6625703	ATP synthase subunit beta	50336.8	NCBInr	Enterobacteriaceae;Shigella flexneri;Salmonella enterica subsp. enterica serovar Typhimurium;Escherichia coli;Shigella boydii	90	16
F102511	12	gi|654665868	ATP synthase F0F1 subunit beta	50350.8	NCBInr	Escherichia coli	90	16
F102511	12	gi|494611127	F0F1 ATP synthase subunit beta	50362.9	NCBInr	Kosakonia radicincitans	85	13
F102511	12	gi|446112644	MULTISPECIES: F0F1 ATP synthase subunit beta	50308.8	NCBInr	Salmonella enterica;Salmonella	83	16
F102511	12	gi|740324215	ATP synthase F0F1 subunit beta	50298.8	NCBInr	Trabulsiella guamensis	79	13
F102511	12	gi|502650475	F0F1 ATP synthase subunit beta	50208.9	NCBInr	Dickeya dadantii	70	10
F102511	12	gi|737363181	ATP synthase F0F1 subunit beta	50288.9	NCBInr	Dickeya sp. DW 0440	68	10
F102511	12	gi|426326125	ATP synthase beta chain	83110.9	NCBInr	Cronobacter sakazakii 680	67	17
F102511	12	gi|542097224	ATP synthase subunit beta	50235.8	NCBInr	Serratia sp. ATCC 39006	54	8
F102511	12	gi|491449428	MULTISPECIES: F0F1 ATP synthase subunit beta	50368.9	NCBInr	Aeromonas;Pseudoalteromonas haloplanktis;Aeromonas salmonicida;Alcanivorax pacificus;Enterococcus gallinarum EGD-AAK12;gamma proteobacterium HdN1;Alishewanella aestuarii;Alishewanella jeotgali;Endozoicomonas elysicola;Aeromonas caviae;Aeromonas enteropelogenes;Glaciecola nitratireducens	53	8
F102511	12	gi|495758957	F0F1 ATP synthase subunit beta	50378.9	NCBInr	Gallaecimonas xiamenensis	53	8
F102511	12	gi|546686306	hypothetical protein D910_00056	104025	NCBInr	Dendroctonus ponderosae	32	6
F102511	12	gi|669223486	ATP-synt and ATP-synt ab C and ATP-synt ab N and ATP-synt ab domain containing protein	56789.7	NCBInr	Trichuris trichiura	28	9
F102511	12	gi|490520702	MULTISPECIES: F0F1 ATP synthase subunit gamma	31577.3	NCBInr	Cronobacter sakazakii;Cronobacter;Cronobacter sp. 1383;Cronobacter dublinensis	26	7
F102511	12	gi|6625702	ATP synthase subunit gamma	31672.3	NCBInr	Klebsiella;Klebsiella pneumoniae;Shigella;Escherichia coli MS 69-1;Escherichia sp. HT073016;Klebsiella pneumoniae UHKPC45;Enterobacter aerogenes;Escherichia coli MS 116-1;Escherichia coli;Klebsiella sp. 10982;Cronobacter helveticus;Escherichia coli MP021017.3;Escherichia coli MS 110-3;Escherichia coli P0301867.5;Cronobacter pulveris;Enterobacteriaceae;Cronobacter condimenti;Escherichia coli 28750…	26	7
F102511	12	gi|689258244	ATP F0F1 synthase subunit alpha	55256.7	NCBInr	Pluralibacter gergoviae	22	6
F102511	12	gi|489946227	MULTISPECIES: F0F1 ATP synthase subunit gamma	31547.4	NCBInr	Pantoea;Erwinia amylovora;Pantoea sp. At-9b;Pantoea sp. FF5;Erwinia piriflorinigrans;Tatumella;Pantoea sp. A4;Erwinia tasmaniensis;Pantoea dispersa;Tatumella morbirosei;Pantoea sp. NGS-ED-1003;Pantoea sp. 3.5.1;Erwinia;Phaseolibacter flectens;Pantoea sp. AS-PWVM4;Pantoea rwandensis;Enterobacter cancerogenus;Pantoea sp. PSNIH1;Pantoea agglomerans;Pantoea rodasii;Pantoea stewartii	19	4
F102511	12	gi|294470738	F1-F0-ATPase subunit	26743.6	NCBInr	Xanthomonas euvesicatoria	16	3
F102511	12	gi|491044635	F0F1 ATP synthase subunit gamma	31703.5	NCBInr	Providencia rettgeri;Providencia burhodogranariea	14	2
F102511	12	gi|647219377	ATP synthase F0F1 subunit beta	50851	NCBInr	Salinivibrio socompensis	12	4
F102511	12	gi|640347085	ATP F0F1 synthase subunit alpha	55325.9	NCBInr	Tolumonas sp. BRL6-1	3	2
F102511	12	gi|491493777	F0F1 ATP synthase subunit alpha	55249	NCBInr	Aeromonas caviae;Aeromonas diversa;Aeromonas jandaei;Aeromonas enteropelogenes	2	2
F102511	13	gi|729970718	hypothetical protein PU26_08515	22962.8	NCBInr	Escherichia coli	52	9
F102511	13	gi|291471248	hypothetical protein ECEG_01755	23679.2	NCBInr	Shigella flexneri;Escherichia coli 07798;Escherichia coli B354;Enterobacteriaceae;Escherichia coli 2861200;Escherichia coli FRIK1999;Escherichia;Shigella flexneri 2930-71;Escherichia coli;Escherichia coli 2854350;Escherichia coli DEC13B;Escherichia coli DEC15B;Escherichia coli G58-1	52	9
F102511	13	gi|693023242	hypothetical protein	22978.8	NCBInr	Escherichia coli	44	8
F102511	14	gi|189339589	Chain A, Cryo-Em Structure Of Degp12OMP	46914	NCBInr	nospecies	49	12
F102511	14	gi|446676604	serine endoprotease	49437.5	NCBInr	Escherichia coli	46	11
F102511	14	gi|488394580	serine endoprotease	50007.9	NCBInr	Shimwellia blattae	18	3
F102511	14	gi|737926881	serine endoprotease	49678.6	NCBInr	Kluyvera ascorbata	17	4
F102511	14	gi|491071071	serine endoprotease	49993.8	NCBInr	Serratia sp. SCBI;Serratia marcescens;Serratia sp. FS14;Serratia marcescens subsp. marcescens Db11;Serratia nematodiphila	14	3
F102511	14	gi|736940284	serine endoprotease	49986.1	NCBInr	Erwinia mallotivora	8	3
F102511	15	gi|378251588	peroxiredoxin	20662.3	NCBInr	Enterobacteriaceae;Escherichia coli KTE143;Escherichia coli DEC15C;Escherichia coli	61	11
F102511	15	gi|75765537	Chain A, Structural And Biochemical Analysis Of The Link Between Enzymatic Activity And Olgomerization In Ahpc, A Bacterial Peroxiredoxin.	20717.4	NCBInr	nospecies	42	7
F102511	15	gi|558086281	peroxiredoxin	20863.5	NCBInr	Enterobacter cloacae	38	7
F102511	15	gi|639213525	alkyl hydroperoxide reductase	20837.4	NCBInr	Cronobacter helveticus;Cronobacter pulveris	29	6
F102511	15	gi|746286391	alkyl hydroperoxide reductase	20752.4	NCBInr	Pantoea rodasii	28	5
F102511	15	gi|515916449	alkyl hydroperoxide reductase subunit C	20705.5	NCBInr	Pantoea sp. A4	28	5
F102511	15	gi|506335393	MULTISPECIES: alkyl hydroperoxide reductase subunit C	20737.3	NCBInr	Dickeya	15	3
F102511	15	gi|503716376	MULTISPECIES: alkyl hydroperoxide reductase subunit C	20627.5	NCBInr	Hyphomicrobium	15	3
F102511	15	gi|652342329	alkyl hydroperoxide reductase	20863.4	NCBInr	Lonsdalea quercina	5	2
F102511	16	gi|266618567	Chain A, Serine Hydroxymethyltransferase Y55f Mutant	45443	NCBInr	nospecies	64	11
F102511	16	gi|745756608	serine hydroxymethyltransferase	45650.1	NCBInr	Enterobacter sp. Bisph1	53	7
F102511	16	gi|291071682	glycine hydroxymethyltransferase	45939.3	NCBInr	Enterobacter sp. 638;Klebsiella;Citrobacter freundii MGH 56;Citrobacter youngae;Leclercia adecarboxylata;Yokenella regensburgei;Citrobacter freundii;Salmonella bongori;Yokenella regensburgei ATCC 43003;Citrobacter sp. MGH 55;Cedecea neteri;Enterobacteriaceae;Klebsiella oxytoca;Raoultella ornithinolytica;Kluyvera ascorbata;Enterobacter cancerogenus;Citrobacter braakii;Citrobacter youngae ATCC 2922…	49	6
F102511	16	gi|658474357	serine hydroxymethyltransferase	45467.1	NCBInr	Tatumella saanichensis	40	5
F102511	16	gi|489185423	MULTISPECIES: serine hydroxymethyltransferase	45384	NCBInr	Pseudomonas putida;Pseudomonas alcaligenes;Pseudomonas azotifigens;Hahella ganghwensis;Pseudomonas lutea;Pseudomonas resinovorans;Pseudomonas aeruginosa ID4365;Pseudomonas sp. StFLB209;Pseudomonas stutzeri;Azotobacter vinelandii;Pseudomonas aeruginosa;Azotobacter chroococcum;Pseudomonas pseudoalcaligenes;Osedax symbiont Rs1;Osedax symbiont Rs2;Pseudomonas sp. GM80;Pseudomonas sp. GM74;Pseudomonas…	36	2
F102511	16	gi|503549284	serine hydroxymethyltransferase	45413.6	NCBInr	Alteromonas sp. SN2	14	2
F102511	16	gi|500191780	serine hydroxymethyltransferase	45595	NCBInr	Teredinibacter turnerae;Shewanella loihica;Shewanella sp. cp20;Shewanella sp. ECSMB14101	11	3
F102511	16	gi|495319469	serine hydroxymethyltransferase	46004.9	NCBInr	Ferrimonas futtsuensis;Reinekea blandensis;Ferrimonas balearica	9	2
F102511	16	gi|499814855	serine hydroxymethyltransferase	45304	NCBInr	Shewanella denitrificans	9	3
F102511	17	gi|22219207	Chain A, E. Coli Pyruvate Dehydrogenase	99817	NCBInr	nospecies	62	19
F102511	17	gi|445925970	pyruvate dehydrogenase	99948.1	NCBInr	Shigella flexneri	62	19
F102511	17	gi|445925994	pyruvate dehydrogenase	100055	NCBInr	Escherichia albertii	61	19
F102511	17	gi|488977835	MULTISPECIES: pyruvate dehydrogenase	99657	NCBInr	Klebsiella;Klebsiella pneumoniae	45	12
F102511	17	gi|510817454	pyruvate dehydrogenase subunit E1	99962.1	NCBInr	Erwinia tracheiphila	38	8
F102511	17	gi|658468161	pyruvate dehydrogenase	99884.9	NCBInr	Tatumella morbirosei;Tatumella saanichensis	35	9
F102511	17	gi|736939595	pyruvate dehydrogenase	99728.9	NCBInr	Erwinia mallotivora	31	10
F102511	17	gi|515334403	pyruvate dehydrogenase	100672	NCBInr	Candidatus Hamiltonella defensa	15	2
F102511	18	gi|446438265	chaperone protein DnaK	69127.5	NCBInr	Shigella flexneri	84	19
F102511	18	gi|585377289	chaperone protein DnaK	69169.6	NCBInr	Escherichia coli	81	18
F102511	18	gi|742385882	chaperone protein DnaK	69215.5	NCBInr	Cronobacter dublinensis;Cronobacter muytjensii	71	14
F102511	18	gi|516027288	chaperone protein DnaK	69114.4	NCBInr	Kosakonia sacchari;Enterobacter sp. R4-368;Escherichia vulneris NBRC 102420	71	14
F102511	18	gi|490995981	MULTISPECIES: chaperone protein DnaK	69183.4	NCBInr	Enterobacteriaceae;Escherichia coli	69	13
F102511	18	gi|489953163	MULTISPECIES: chaperone protein DnaK	69130.5	NCBInr	Enterobacter cloacae complex;Enterobacteriaceae;Enterobacter;Enterobacter cloacae;Enterobacter mori	67	12
F102511	18	gi|490234475	chaperone protein DnaK	69149.5	NCBInr	Klebsiella oxytoca	67	12
F102511	18	gi|495737110	chaperone protein DnaK	69283.5	NCBInr	Cedecea neteri;Enterobacter sp. Ag1	66	12
F102511	18	gi|738148926	chaperone protein DnaK	69173.4	NCBInr	Mangrovibacter sp. MFB070	66	12
F102511	18	gi|743512878	chaperone protein DnaK	69221.4	NCBInr	Leclercia adecarboxylata	65	12
F102511	18	gi|736476946	chaperone protein DnaK	69294.5	NCBInr	Buttiauxella agrestis	64	11
F102511	18	gi|515335610	chaperone protein DnaK	68686.2	NCBInr	Candidatus Hamiltonella defensa	51	6
F102511	19	gi|669214868	Ribosomal L6 and Ribosomal S8 and Ribosomal S5 C and Ribosomal S5 domain containing protein	53984	NCBInr	Trichuris trichiura	66	14
F102511	19	gi|672831018	50S ribosomal protein L6	18947.1	NCBInr	Escherichia coli	35	6
F102511	19	gi|33357906	Chain E, Real Space Refined Coordinates Of The 50s Subunit Fitted Into The Low Resolution Cryo-Em Map Of The Ef-G.Gtp State Of E. Coli 70s Ribosome	18818.1	NCBInr	nospecies	35	6
F102511	19	gi|669214866	Ribosomal L14 and KOW and Ribosomal L5 and Riboso mal L5 C domain containing protein	42363.8	NCBInr	Trichuris trichiura	31	11
F102511	19	gi|503084827	MULTISPECIES: 30S ribosomal protein S5	17378.2	NCBInr	Dickeya solani;Dickeya	22	5
F102511	19	gi|446536609	MULTISPECIES: 50S ribosomal protein L14	13646.5	NCBInr	Enterobacteriaceae;Cronobacter turicensis;Edwardsiella;Escherichia coli;Cronobacter malonaticus	22	3
F102511	19	gi|557804062	Chain K, E. Coli 70s-fmetval-trnaval-trnafmet Complex In Classic Pre- Translocation State (pre1b, 50s Subunit)	13644.4	NCBInr	nospecies	22	3
F102511	19	gi|446536608	MULTISPECIES: 50S ribosomal protein L14	13673.5	NCBInr	Plautia stali symbiont;Pantoea;Serratia symbiotica;Phaseolibacter flectens;Enterobacteriaceae;Salmonella enterica subsp. enterica serovar Cerro FSL R8-0235;Enterobacter cloacae;Serratia;Lonsdalea quercina;Salmonella enterica;Yersinia;Erwinia amylovora	22	3
F102511	19	gi|446651834	50S ribosomal protein L24	11323.3	NCBInr	Shigella flexneri;Serratia sp. ATCC 39006	14	4
F102511	19	gi|647628992	MULTISPECIES: 50S ribosomal protein L24	11279.3	NCBInr	Tatumella	14	4
F102511	19	gi|504700909	30S ribosomal protein S5	17466.4	NCBInr	secondary endosymbiont of Ctenarytaina eucalypti	12	3
F102511	19	gi|493274548	30S ribosomal protein S5	17308.2	NCBInr	Photobacterium profundum;Psychromonas ossibalaenae;Psychromonas ingrahamii;Colwellia psychrerythraea;Photobacterium leiognathi;Psychromonas;Aliivibrio wodanis;Aliivibrio	10	2
F102511	19	gi|491559669	30S ribosomal protein S5	17483.3	NCBInr	Vibrio;Aliivibrio fischeri;Vibrio breoganii	10	2
F102511	19	gi|723049004	30S ribosomal protein S8	14174.5	NCBInr	Escherichia coli	9	3
F102511	19	gi|42983	unnamed protein product	14173.6	NCBInr	Klebsiella;Serratia symbiotica SCt-VLC;Klebsiella pneumoniae;Dickeya;Serratia sp. ATCC 39006;Erwinia piriflorinigrans;Frischella perrara;Pantoea sp. A4;Serratia grimesii;Yokenella regensburgei;Pluralibacter gergoviae;Serratia symbiotica;Phaseolibacter flectens;Pectobacterium;Lonsdalea quercina;Trabulsiella guamensis;Gilliamella apicola;Escherichia coli;Cronobacter;Dickeya sp. DW 0440;Serratia liq…	9	3
F102511	19	gi|653023788	30S ribosomal protein S8	14157.6	NCBInr	Leminorella grimontii;Xenorhabdus bovienii	9	3
F102511	19	gi|353593765	SSU ribosomal protein S8p	20120.8	NCBInr	Salmonella enterica subsp. enterica serovar Inverness str. R8-3668	9	4
F102511	19	gi|488142124	MULTISPECIES: 30S ribosomal protein S8	14156.6	NCBInr	Dickeya;Aggregatibacter aphrophilus;Actinobacillus capsulatus;Cronobacter dublinensis;Buttiauxella agrestis;Haemophilus haemolyticus;Leclercia adecarboxylata;gamma proteobacterium WG36;Cronobacter helveticus;Pantoea dispersa;Pantoea sp. 3.5.1;Haemophilus;Enterobacter cloacae;Mannheimia] succiniciproducens;Serratia fonticola;Gilliamella apicola;Pasteurella;Pantoea rodasii;Cronobacter;Plautia stali…	8	2
F102511	19	gi|490362485	MULTISPECIES: 30S ribosomal protein S8	14274.6	NCBInr	Photorhabdus asymbiotica;Providencia burhodogranariea;Candidatus Baumannia cicadellinicola;Photorhabdus temperata;Xenorhabdus cabanillasii;Xenorhabdus bovienii;Photorhabdus luminescens;Xenorhabdus poinarii G6;Arsenophonus;Morganella;Xenorhabdus nematophila;Providencia;Xenorhabdus szentirmaii;Hafnia alvei;Providencia stuartii	8	2
F102511	19	gi|499149407	50S ribosomal protein L5	20293.7	NCBInr	Plesiomonas shigelloides	7	3
F102511	19	gi|491301857	50S ribosomal protein L6	18956.2	NCBInr	Yokenella regensburgei;Pantoea stewartii;Yersinia enterocolitica;Pantoea ananatis	7	2
F102511	19	gi|640347472	50S ribosomal protein L5	20298.7	NCBInr	Tolumonas sp. BRL6-1	5	2
F102511	19	gi|503109059	30S ribosomal protein S5	17567.3	NCBInr	Ferrimonas balearica;Photobacterium halotolerans	4	2
F102511	20	gi|446028894	formyl-CoA transferase	46198.2	NCBInr	Escherichia coli	62	12
F102511	20	gi|34809780	Chain A, Crystal Structure Of Gene Yfdw Of E. Coli	48724.4	NCBInr	nospecies	62	12
F102511	20	gi|585279445	formyl-coenzyme A transferase	46182.2	NCBInr	Escherichia coli	57	11
F102511	20	gi|490385072	formyl-CoA transferase	46197.2	NCBInr	Providencia rettgeri	31	5
F102511	20	gi|663350471	formyl-coenzyme A transferase	46323.2	NCBInr	Streptomyces sp. NRRL B-24720;Streptomyces sp. NRRL S-1824;Streptomyces scopuliridis	18	2
F102511	21	gi|489119364	MULTISPECIES: superoxide dismutase	21304.5	NCBInr	Enterobacteriaceae;Citrobacter youngae	43	6
F102511	21	gi|640114	Chain A, Structure-Function In E. Coli Iron Superoxide Dismutase: Comparisons With The Manganese Enzyme From T. Thermophilus	21178.5	NCBInr	nospecies	42	7
F102511	21	gi|445929434	superoxide dismutase	21335.6	NCBInr	Salmonella bongori	27	7
F102511	22	gi|300398562	DNA protection during starvation protein	23446.3	NCBInr	Escherichia coli LAU-EC8;Shigella flexneri;Escherichia coli MS 69-1;Enterobacteriaceae;Escherichia coli 907779;Escherichia coli MS 110-3;Escherichia coli;Escherichia coli M605	48	9
F102511	22	gi|736434393	DNA starvation/stationary phase protection protein Dps	18717.8	NCBInr	Buttiauxella agrestis	45	8
F102511	22	gi|75446188	RecName: Full=DNA protection during starvation protein	18690.8	NCBInr	Enterobacter asburiae;Enterobacter cloacae	45	8
F102511	22	gi|751930002	DNA starvation/stationary phase protection protein Dps	18750.7	NCBInr	Raoultella ornithinolytica	45	8
F102511	22	gi|446022951	DNA starvation/stationary phase protection protein Dps	18692.7	NCBInr	Salmonella bongori	45	8
F102511	22	gi|446022947	DNA starvation/stationary phase protection protein Dps	18732.7	NCBInr	Salmonella enterica;Salmonella enterica subsp. enterica serovar Enteritidis str. EC20121179;Salmonella enterica subsp. enterica serovar Heidelberg str. 41567;Salmonella enterica subsp. enterica serovar Bareilly str. CFSAN001087;Salmonella enterica subsp. enterica serovar Enteritidis str. EC20121178	45	8
F102511	22	gi|490998094	MULTISPECIES: DNA starvation/stationary phase protection protein Dps	18657.7	NCBInr	Enterobacteriaceae	30	7
F102511	22	gi|737927205	DNA starvation/stationary phase protection protein Dps	18684.7	NCBInr	Kluyvera ascorbata	21	4
F102511	22	gi|740176836	DNA starvation/stationary phase protection protein Dps	18601.8	NCBInr	Tatumella morbirosei	3	2
F102511	23	gi|693165702	sugar ABC transporter substrate-binding protein	35690.4	NCBInr	Escherichia coli	37	13
F102511	23	gi|126030485	Chain A, High Resolution Glucose Bound Crystal Structure Of Ggbp	33347.1	NCBInr	nospecies	37	13
F102511	23	gi|693469637	galactose/methyl-galactoside ABC transporter substrate-binding protein	35693.4	NCBInr	Citrobacter farmeri GTC 1319	23	9
F102511	23	gi|489117555	MULTISPECIES: methyl-galactoside ABC transporter substrate-binding protein	35794.4	NCBInr	Enterobacteriaceae;Citrobacter freundii MGH 56;Citrobacter freundii;Citrobacter werkmanii NBRC 105721;Citrobacter youngae	22	9
F102511	23	gi|515942568	methyl-galactoside ABC transporter substrate-binding protein	35685.5	NCBInr	Enterobacteriaceae bacterium LSJC7	17	3
F102511	23	gi|640695436	MULTISPECIES: sugar ABC transporter substrate-binding protein	35654.3	NCBInr	Serratia	17	3
F102511	23	gi|516029204	methyl-galactoside ABC transporter substrate-binding protein	35510.3	NCBInr	Kosakonia sacchari	16	8
F102511	23	gi|489956015	MULTISPECIES: methyl-galactoside ABC transporter substrate-binding protein	35617.3	NCBInr	Enterobacter cloacae complex;Enterobacter cloacae	15	7
F102511	23	gi|490837360	methyl-galactoside ABC transporter substrate-binding protein	35709.5	NCBInr	Yersinia aldovae	9	4
F102511	23	gi|491103868	methyl-galactoside ABC transporter substrate-binding protein	35454.3	NCBInr	Serratia odorifera	8	4
F102511	24	gi|445926554	DNA-binding protein	15603	NCBInr	Enterobacteriaceae;Escherichia coli 2-316-03_S4_C3;Escherichia coli;Shigella boydii	37	5
F102511	24	gi|495729663	MULTISPECIES: DNA-binding protein	15381	NCBInr	Enterobacteriaceae;Cedecea davisae	30	2
F102511	24	gi|447210126	DNA-binding protein	15648	NCBInr	Salmonella enterica subsp. enterica serovar Bareilly str. CFSAN000233;Salmonella enterica;Yokenella regensburgei;Salmonella;Salmonella enterica subsp. enterica serovar Soerenga str. 695;Salmonella enterica subsp. enterica serovar Paratyphi B str. ATCC 51962	19	4
F102511	25	gi|281599478	Aconitate hydratase 2	95065.8	NCBInr	Shigella flexneri 2002017;Shigella flexneri	64	23
F102511	25	gi|486241410	aconitate hydratase 2	94010.2	NCBInr	Escherichia coli	62	22
F102511	25	gi|486147344	MULTISPECIES: aconitate hydratase 2	93986.2	NCBInr	Escherichia	59	21
F102511	25	gi|526245313	Aconitate hydratase 2	94144.3	NCBInr	Salmonella bongori	49	16
F102511	25	gi|751929369	bifunctional aconitate hydratase 2/2-methylisocitrate dehydratase	90968.4	NCBInr	Raoultella ornithinolytica	40	12
F102511	25	gi|661564041	Aconitate hydratase 2	94204.3	NCBInr	Xenorhabdus poinarii G6	31	8
F102511	25	gi|496196532	bifunctional aconitate hydratase 2/2-methylisocitrate dehydratase	94383.4	NCBInr	Providencia sneebia	26	7
F102511	25	gi|519001718	hypothetical protein	93691.5	NCBInr	Methylobacter marinus;Methylobacter luteus;Methylobacter sp. BBA5.1;Methylobacter whittenburyi	16	4
F102511	25	gi|490362254	Aconitate hydratase 2	94132.1	NCBInr	Morganella;Morganella morganii	16	4
F102511	25	gi|675524869	bifunctional aconitate hydratase 2/2-methylisocitrate dehydratase	93770.3	NCBInr	Aeromonas salmonicida	11	4
F102511	25	gi|493706010	bifunctional aconitate hydratase 2/2-methylisocitrate dehydratase	93012.9	NCBInr	Helicobacter canadensis	10	2
F102511	25	gi|515480719	aconitate hydratase	94588.7	NCBInr	Halomonas hydrothermalis;Halomonas stevensii	9	4
F102511	25	gi|495523894	bifunctional aconitate hydratase 2/2-methylisocitrate dehydratase	94188.2	NCBInr	Limnobacter sp. MED105	9	4
F102511	25	gi|515786883	bifunctional aconitate hydratase 2/2-methylisocitrate dehydratase	94112.7	NCBInr	Pseudoalteromonas sp. NJ631	9	4
F102511	25	gi|736178216	bifunctional aconitate hydratase 2/2-methylisocitrate dehydratase	93221.6	NCBInr	Alysiella crassa	8	3
F102511	25	gi|641264952	LOW QUALITY PROTEIN: aconitate hydratase 2	94240.5	NCBInr	Vibrio sp. JCM 19052	8	2
F102511	25	gi|493214211	bifunctional aconitate hydratase 2/2-methylisocitrate dehydratase	96532.3	NCBInr	Calothrix sp. PCC 7507;Nodularia spumigena	6	2
F102511	25	gi|552546876	aconitate hydratase	94888.8	NCBInr	Halomonas sp. PBN3	6	2
F102511	25	gi|504474403	bifunctional aconitate hydratase 2/2-methylisocitrate dehydratase	94035.4	NCBInr	Helicobacter cetorum	6	2
F102511	25	gi|518328495	bifunctional aconitate hydratase 2/2-methylisocitrate dehydratase	94221.4	NCBInr	Pseudanabaena sp. PCC 6802	6	2
F102511	25	gi|739547486	bifunctional aconitate hydratase 2/2-methylisocitrate dehydratase	93766.1	NCBInr	Snodgrassella alvi	6	2
F102511	25	gi|655088043	bifunctional aconitate hydratase 2/2-methylisocitrate dehydratase, partial	62889.2	NCBInr	Paludibacterium yongneupense	5	3
F102511	25	gi|551356533	bifunctional aconitate hydratase 2/2-methylisocitrate dehydratase	93466.2	NCBInr	Nevskia ramosa	4	2
F102511	25	gi|739732538	bifunctional aconitate hydratase 2/2-methylisocitrate dehydratase	92952.1	NCBInr	Stenoxybacter acetivorans	4	3
F102511	25	gi|556908261	aconitate hydratase 2	96179.9	NCBInr	Pseudoalteromonas luteoviolacea;Pseudoalteromonas luteoviolacea 2ta16	3	2
F102511	26	gi|491191326	peptide ABC transporter substrate-binding protein	61095	NCBInr	Shigella flexneri	38	14
F102511	26	gi|350610638	Chain A, Crystal Structure Of E. Coli Oppa Complexed With Endogenous Ligands	59390.9	NCBInr	nospecies	31	11
F102511	26	gi|487617628	peptide ABC transporter substrate-binding protein	61364.4	NCBInr	Salmonella enterica	11	3
F102511	26	gi|737931160	peptide ABC transporter substrate-binding protein	61172	NCBInr	Mangrovibacter sp. MFB070;Kluyvera ascorbata	9	2
F102511	26	gi|490223339	peptide ABC transporter substrate-binding protein	61616.5	NCBInr	Klebsiella;Klebsiella oxytoca	7	2
F102511	27	gi|446708475	type II citrate synthase	48444.1	NCBInr	Shigella flexneri	46	11
F102511	27	gi|737927660	type II citrate synthase	48372	NCBInr	Kluyvera ascorbata	40	8
F102511	27	gi|446708457	type II citrate synthase	48427.1	NCBInr	Salmonella enterica;Salmonella bongori	40	8
F102511	27	gi|506489018	citrate synthase I, hexameric type	48365	NCBInr	Enterobacteriaceae bacterium strain FGI 57	37	8
F102511	27	gi|736786039	type II citrate synthase	48519.3	NCBInr	Ewingella americana	30	5
F102511	27	gi|498301831	type II citrate synthase	48588	NCBInr	Plautia stali symbiont;Pantoea sp. AS-PWVM4;Pantoea sp. At-9b;Pantoea dispersa	28	5
F102511	27	gi|740176314	type II citrate synthase	48649.2	NCBInr	Tatumella morbirosei	22	4
F102511	28	gi|446198312	universal stress protein G	15896.3	NCBInr	Shigella flexneri	25	7
F102511	28	gi|300355466	universal stress family protein	17381	NCBInr	Enterobacteriaceae;Escherichia coli;Escherichia coli MS 198-1	20	7
F102511	28	gi|490201664	MULTISPECIES: universal stress protein G	16044.3	NCBInr	Klebsiella;Klebsiella oxytoca;Enterobacter aerogenes;Enterobacteriaceae;Raoultella ornithinolytica	8	3
F102511	29	gi|148145	proton-translocating ATPase b subunit (uncF; gtg start codon)	17323.3	NCBInr	Shigella flexneri;Shigella;Escherichia coli DORA_A_5_14_21;Escherichia coli 3431;Enterobacteriaceae;Trichuris trichiura;Shigella dysenteriae;Escherichia albertii;Escherichia coli	64	10
F102511	29	gi|496406187	F0F1 ATP synthase subunit B	17400.3	NCBInr	Brenneria sp. EniD312	50	7
F102511	29	gi|516027461	MULTISPECIES: F0F1 ATP synthase subunit B	17313.3	NCBInr	Enterobacteriaceae	47	7
F102511	29	gi|647628569	MULTISPECIES: ATP F0F1 synthase subunit B	17324.2	NCBInr	Tatumella morbirosei;Tatumella;Tatumella saanichensis;Phaseolibacter flectens	21	4
F102511	29	gi|643651361	ATP F0F1 synthase subunit B	17296.2	NCBInr	Candidatus Sodalis pierantonius;Sodalis sp. HS1	14	4
F102511	29	gi|491433426	MULTISPECIES: F0F1 ATP synthase subunit B	17363.2	NCBInr	Edwardsiella	11	3
F102511	29	gi|652346604	ATP F0F1 synthase subunit B	17293.1	NCBInr	Lonsdalea quercina	9	2
F102511	30	gi|701777629	Succinyl-CoA ligase [ADP-forming] subunit beta	111439	NCBInr	Beauveria bassiana D1-5	58	15
F102511	30	gi|446971329	malate--CoA ligase subunit beta	41609.7	NCBInr	Enterobacteriaceae;Shigella flexneri;Escherichia coli;Shigella dysenteriae;Escherichia	53	10
F102511	30	gi|446971331	malate--CoA ligase subunit beta	41725.8	NCBInr	Salmonella enterica;Citrobacter sp. MGH 55;Escherichia coli;Salmonella bongori	51	10
F102511	30	gi|490198072	malate--CoA ligase subunit beta	41653.8	NCBInr	Hafnia paralvei;Hafnia alvei	30	7
F102511	30	gi|446021960	dihydrolipoamide succinyltransferase	44056	NCBInr	Shigella flexneri	28	8
F102511	30	gi|446021963	dihydrolipoamide succinyltransferase	43998	NCBInr	Shigella flexneri	28	8
F102511	30	gi|446021967	MULTISPECIES: dihydrolipoamide succinyltransferase	43998	NCBInr	Enterobacteriaceae;Escherichia;Escherichia coli	27	8
F102511	30	gi|639219650	succinyl-CoA synthetase subunit beta	41806.7	NCBInr	Cronobacter pulveris	26	5
F102511	30	gi|491078258	succinyl-CoA synthetase subunit beta	41704.6	NCBInr	Serratia fonticola;Serratia sp. S4;Serratia liquefaciens;Serratia marcescens;Serratia	24	5
F102511	30	gi|491105922	malate--CoA ligase subunit beta	41701.6	NCBInr	Serratia odorifera	24	5
F102511	30	gi|490519856	MULTISPECIES: malate--CoA ligase subunit beta	41616.7	NCBInr	Cronobacter turicensis;Cronobacter	23	7
F102511	30	gi|445947596	succinyl-CoA synthetase subunit alpha	30029.6	NCBInr	Shigella flexneri	23	9
F102511	30	gi|515941134	malate--CoA ligase subunit beta	41545.5	NCBInr	Enterobacteriaceae bacterium LSJC7	20	4
F102511	30	gi|491648798	malate--CoA ligase subunit beta	41821.5	NCBInr	Grimontia hollisae	17	2
F102511	30	gi|668971983	succinyl-CoA ligase [ADP-forming] alpha chain	30188.7	NCBInr	Hafnia alvei ATCC 13337;Hafnia alvei	15	5
F102511	30	gi|493584652	MULTISPECIES: succinyl-CoA synthetase subunit alpha	29986.7	NCBInr	Proteus	15	6
F102511	30	gi|645051655	succinyl-CoA synthetase subunit alpha	30318.7	NCBInr	Candidatus Sodalis pierantonius;Sodalis sp. HS1	12	4
F102511	30	gi|493927288	malate--CoA ligase subunit beta	41634.9	NCBInr	Fluoribacter dumoffii;Legionella wadsworthii;Legionella shakespearei;Legionella drancourtii;Legionella fairfieldensis;Tatlockia micdadei;Legionella oakridgensis;Legionella geestiana;Legionella massiliensis;Legionella fallonii LLAP-10;Legionella hackeliae;Legionella moravica;Legionella lansingensis;Legionella anisa;Legionella cherrii;Legionella pneumophila	11	3
F102511	30	gi|490355875	MULTISPECIES: malate--CoA ligase subunit beta	41679.6	NCBInr	Morganella;Morganella morganii	11	3
F102511	30	gi|499405480	dihydrolipoamide succinyltransferase	44403.2	NCBInr	Pectobacterium atrosepticum	11	2
F102511	30	gi|446022010	dihydrolipoamide succinyltransferase	44262.1	NCBInr	Salmonella bongori	11	5
F102511	30	gi|502752627	succinyl-CoA synthetase subunit alpha	30086.7	NCBInr	Xenorhabdus bovienii	10	4
F102511	30	gi|503341775	MULTISPECIES: succinyl-CoA synthetase subunit alpha	30268.7	NCBInr	Rahnella	9	3
F102511	30	gi|684145517	succinyl-CoA ligase [ADP-forming] alpha chain	23538.9	NCBInr	Photobacterium aphoticum	6	3
F102511	30	gi|506299225	succinyl-CoA synthetase subunit alpha	30347.2	NCBInr	Teredinibacter turnerae	6	2
F102511	30	gi|406943187	hypothetical protein ACD_44C00195G0003	31275.2	NCBInr	uncultured bacterium	4	2
F102511	30	gi|675591535	succinyl-CoA synthetase subunit alpha	29893.4	NCBInr	Arenimonas malthae CC-JY-1;Arenimonas metalli	3	2
F102511	30	gi|640533643	dihydrolipoamide succinyltransferase	44059	NCBInr	Pantoea sp. IMH;Erwinia typographi	3	2
F102511	30	gi|727294168	dihydrolipoamide succinyltransferase	43950	NCBInr	Pantoea sp. NGS-ED-1003;Pantoea sp. FF5	3	2
F102511	30	gi|490273112	dihydrolipoamide succinyltransferase component of 2-oxoglutarate dehydrogenase complex	43765.9	NCBInr	Erwinia amylovora;Erwinia piriflorinigrans	2	2
F102511	31	gi|10121071	Chain A, Mutant G10v Of Adenylate Kinase From E. Coli, Modified In The Gly-Loop	23670.3	NCBInr	nospecies	46	7
F102511	31	gi|493709636	adenylate kinase	23743.4	NCBInr	Providencia alcalifaciens;Providencia rustigianii	31	3
F102511	31	gi|506359561	adenylate kinase	23502.2	NCBInr	Tolumonas auensis	26	2
F102511	31	gi|736884169	adenylate kinase	23862.5	NCBInr	Gilliamella apicola	25	2
F102511	31	gi|738152611	adenylate kinase	23642.2	NCBInr	Mangrovibacter sp. MFB070	19	4
F102511	31	gi|238698951	Adenylate kinase	27132.3	NCBInr	Yersinia;Yersinia frederiksenii;Yersinia bercovieri;Yersinia pestis;Yersinia enterocolitica;Yersinia intermedia;Yersinia ruckeri;Yersinia rohdei;Yersinia kristensenii;Yersinia similis;Yersinia kristensenii ATCC 33638;Yersinia aldovae;Yersinia enterocolitica LC20;Yersinia mollaretii;Yersinia sp. WP-931205	13	3
F102511	32	gi|446967254	transcriptional regulator	9541.22	NCBInr	Enterobacteriaceae;Shigella flexneri;Escherichia coli	25	5
F102511	33	gi|447061647	nucleotide-binding protein	18233.5	NCBInr	Enterobacteriaceae;Escherichia coli	24	6
F102511	33	gi|554690350	nucleotide-binding protein	18307.7	NCBInr	Salmonella enterica	18	2
F102511	33	gi|740317915	nucleotide-binding protein	18376.8	NCBInr	Trabulsiella guamensis	18	2
F102511	34	gi|669220185	Thioredoxin and ATP-synt ab and Rho N and Rho RNA bind domain containing protein	59367	NCBInr	Trichuris trichiura	41	11
F102511	34	gi|148071	thioredoxin	12000.2	NCBInr	Escherichia coli B354;Escherichia vulneris NBRC 102420;Salmonella enterica subsp. enterica serovar Agona str. 24249;Enterobacter asburiae;Escherichia coli MS 198-1;Escherichia coli MS 21-1;Escherichia coli MS 69-1;Microbacterium sp. SUBG005;Citrobacter farmeri GTC 1319;Cedecea neteri;Enterobacter cloacae EcWSU1;Enterobacteriaceae;Cedecea davisae;Salmonella enterica subsp. enterica serovar Enterit…	18	4
F102511	34	gi|558085648	thioredoxin	11955.2	NCBInr	Enterobacter cloacae	13	3
F102511	34	gi|740338923	thioredoxin	11798.1	NCBInr	Vibrio pacinii	12	2
F102511	34	gi|502672131	thioredoxin	11941.2	NCBInr	Citrobacter rodentium	11	3
F102511	34	gi|492900439	transcription termination factor Rho	47137	NCBInr	Moritella sp. PE36	11	2
F102511	34	gi|551335710	transcription termination factor Rho	47083.9	NCBInr	Perlucidibaca piscinae	11	2
F102511	34	gi|499149757	transcription termination factor Rho	46920.4	NCBInr	Plesiomonas shigelloides	6	3
F102511	34	gi|343394695	transcription termination factor Rho	44537.4	NCBInr	Histophilus somni;Haemophilus parahaemolyticus;Pasteurella multocida subsp. multocida str. Anand1_buffalo;Actinobacillus;Bibersteinia trehalosi USDA-ARS-USMARC-188;Aggregatibacter;Pasteurella pneumotropica;Mannheimia granulomatis;Mannheimia] succiniciproducens;Haemophilus influenzae;Haemophilus ducreyi;Haemophilus;Haemophilus pittmaniae;Aggregatibacter aphrophilus ATCC 33389;Necropsobacter rosoru…	3	2
F102511	35	gi|2392284	Chain A, Structure Of Fructose-Bisphosphate Aldolase	39193.6	NCBInr	nospecies	38	10
F102511	35	gi|491090967	fructose-bisphosphate aldolase	39193.8	NCBInr	Serratia plymuthica;Serratia grimesii;Serratia liquefaciens	22	5
F102511	35	gi|496196860	fructose-bisphosphate aldolase	39399.8	NCBInr	Ceratitis capitata;Providencia sneebia;Pluralibacter gergoviae	12	3
F102511	35	gi|502346643	MULTISPECIES: fructose-bisphosphate aldolase	39245.7	NCBInr	Dickeya sp. DW 0440;Dickeya dadantii;Dickeya;Enterobacteriaceae;Dickeya dianthicola;Dickeya solani	12	3
F102511	35	gi|495736995	MULTISPECIES: fructose-bisphosphate aldolase	39262.7	NCBInr	Enterobacteriaceae	12	3
F102511	35	gi|291312393	fructose-bisphosphate aldolase, class II	34188.1	NCBInr	Providencia stuartii;Providencia rettgeri DSM 1131;Providencia rustigianii	12	3
F102511	35	gi|496425754	fructose-bisphosphate aldolase	39288	NCBInr	Alistipes indistinctus	10	3
F102511	35	gi|491488552	fructose-bisphosphate aldolase	39258.9	NCBInr	Aeromonas sp. AE235;Aeromonas caviae;Aeromonas diversa;Aeromonas molluscorum;Aeromonas hydrophila	8	2
F102511	36	gi|446796968	MULTISPECIES: methionine ABC transporter substrate-binding protein	29456.6	NCBInr	Enterobacteriaceae;Escherichia coli;Shigella dysenteriae	24	9
F102511	36	gi|669218898	UPF0066 and Lipoprotein 9 domain containing prote in	66267.6	NCBInr	Trichuris trichiura	24	9
F102511	36	gi|489108616	MULTISPECIES: methionine ABC transporter substrate-binding protein	29470.6	NCBInr	Enterobacteriaceae	18	6
F102511	36	gi|488140951	MULTISPECIES: methionine ABC transporter substrate-binding protein	29415.7	NCBInr	Yersinia frederiksenii;Yersinia pestis;Yersinia enterocolitica;Serratia;Yersinia pseudotuberculosis;Yersinia rohdei;Yersinia;Yersinia enterocolitica LC20;Yersinia aldovae;Yersinia sp. WP-931205	11	4
F102511	36	gi|493360266	methionine ABC transporter substrate-binding protein	29522.7	NCBInr	Serratia sp. S4;Serratia proteamaculans;Serratia liquefaciens FK01;Serratia liquefaciens;Serratia plymuthica;Serratia	8	2
F102511	36	gi|639213115	MULTISPECIES: DL-methionine transporter substrate-binding subunit	29567.7	NCBInr	Cronobacter	7	2
F102511	37	gi|1943541	Chain A, Glutamine Binding Protein Open Ligand-Free Structure	24932.9	NCBInr	nospecies	27	7
F102511	37	gi|501410356	amino acid ABC transporter substrate-binding protein	27303.2	NCBInr	Erwinia tasmaniensis;Erwinia piriflorinigrans;Erwinia sp. Ejp617	21	5
F102511	37	gi|504406171	amino acid ABC transporter substrate-binding protein	27350.2	NCBInr	Pantoea ananatis	16	3
F102511	38	gi|147989	trigger factor	47993.7	NCBInr	Shigella boydii ATCC 9905;Shigella;Shigella sonnei;Enterobacteriaceae;Escherichia;Escherichia coli	40	11
F102511	38	gi|689828698	trigger factor	48044.7	NCBInr	Escherichia vulneris NBRC 102420	27	6
F102511	38	gi|727295308	trigger factor	48212.8	NCBInr	Pantoea sp. NGS-ED-1003	14	2
F102511	38	gi|639224851	trigger factor	47968.7	NCBInr	Cronobacter pulveris	8	2
F102511	39	gi|146535	catalase HP1	80017.1	NCBInr	Shigella flexneri;Shigella;Shigella sonnei;Enterobacteriaceae;Escherichia coli M718;Escherichia coli;Escherichia coli UTI89;Escherichia coli H736;Escherichia	38	13
F102511	39	gi|495082546	catalase/hydroperoxidase HPI(I)	83125.2	NCBInr	Pseudogymnoascus pannorum VKM F-103;Flavobacterium sp. CF136;Flavobacterium chungangense;Chryseobacterium sp. P1-3;Flavobacterium sp. URHB0058	4	2
F102511	40	gi|701777631	Succinate dehydrogenase flavoprotein subunit	66828.2	NCBInr	Beauveria bassiana D1-5	43	8
F102511	40	gi|447157998	MULTISPECIES: succinate dehydrogenase, FeS subunit	27379.5	NCBInr	Ceratitis capitata;Escherichia coli KTE126;Shigella sonnei;Enterobacteriaceae;Escherichia;Escherichia coli	36	10
F102511	40	gi|514232759	succinate dehydrogenase iron-sulfur subunit	27239.4	NCBInr	Cedecea davisae	28	6
F102511	40	gi|498976077	PREDICTED: uncharacterized protein LOC101450312	255450	NCBInr	Ceratitis capitata	25	3
F102511	40	gi|493759789	succinate dehydrogenase iron-sulfur subunit	27534.5	NCBInr	Serratia symbiotica	25	5
F102511	40	gi|671541304	succinate dehydrogenase	27372.5	NCBInr	Cronobacter sp. 1383	22	5
F102511	40	gi|736897216	succinate dehydrogenase	27350.5	NCBInr	Erwinia typographi	22	4
F102511	40	gi|736475543	succinate dehydrogenase	27128.4	NCBInr	Buttiauxella agrestis	18	5
F102511	40	gi|42543082	Chain A, Structural Genomics, Protein Ybgi, Unknown Function	26909.6	NCBInr	nospecies	18	5
F102511	40	gi|446721571	metal-binding protein	26975.8	NCBInr	Escherichia sp. TW11588	17	4
F102511	40	gi|490377225	succinate dehydrogenase iron-sulfur subunit	27461.7	NCBInr	Providencia rettgeri	16	3
F102511	40	gi|736436765	metal-binding protein	27103.8	NCBInr	Buttiauxella agrestis	15	3
F102511	40	gi|646457871	succinate dehydrogenase	26935.2	NCBInr	Vibrio parahaemolyticus	14	2
F102511	41	gi|353618289	DNA-binding protein HU-beta, partial	8949.86	NCBInr	Enterobacteriaceae;Salmonella enterica subsp. enterica serovar Johannesburg str. S5-703;Salmonella;Escherichia coli;Salmonella enterica	37	3
F102511	41	gi|449472607	PREDICTED: lon protease-like, partial	95713.2	NCBInr	Beauveria bassiana D1-5;Cucumis sativus	8	3
F102511	41	gi|146644	ATP-dependent proteinase (lon)	89389.6	NCBInr	Escherichia coli ISC7;Salmonella enterica subsp. enterica serovar Muenchen str. baa1674;Escherichia coli p0305293.15;Shigella;Escherichia coli APEC O1;Citrobacter freundii;Escherichia coli EPECa12;Escherichia sp. TW09276;Citrobacter koseri;Salmonella enterica subsp. enterica serovar Agona str. 39.O.03;Shigella flexneri;Salmonella enterica subsp. enterica serovar Rubislaw str. A4-653;Escherichia c…	6	3
F102511	41	gi|494615297	MULTISPECIES: transcriptional regulator	9147.97	NCBInr	Enterobacteriaceae	5	2
F102511	41	gi|146642	protease La (lon)	87452.4	NCBInr	Escherichia coli H120;Escherichia coli DEC4B;Escherichia coli P0302308.2;Salmonella enterica subsp. enterica serovar Heidelberg str. RI-11-014316;Enterobacteriaceae;Salmonella enterica subsp. enterica serovar Enteritidis str. 543463 22-17;Salmonella enterica;Salmonella enterica subsp. enterica serovar Pullorum str. ATCC 9120;Escherichia coli;Escherichia coli ISC11	5	2
F102511	42	gi|445979270	3-phosphoserine/phosphohydroxythreonine aminotransferase	40052.1	NCBInr	Shigella flexneri;Shigella;Shigella boydii;Shigella dysenteriae;Enterobacteriaceae;Escherichia coli	36	10
F102511	42	gi|486165291	3-phosphoserine/phosphohydroxythreonine aminotransferase	40102.1	NCBInr	Salmonella enterica	27	6
F102511	42	gi|554684454	3-phosphoserine/phosphohydroxythreonine aminotransferase	40129.1	NCBInr	Salmonella enterica	21	5
F102511	42	gi|745785126	3-phosphoserine/phosphohydroxythreonine aminotransferase	39878	NCBInr	Enterobacter sp. Bisph2	19	4
F102511	42	gi|693468243	phosphoserine aminotransferase	39703.9	NCBInr	Citrobacter farmeri GTC 1319	15	3
F102511	42	gi|502790261	3-phosphoserine/phosphohydroxythreonine aminotransferase	40623.6	NCBInr	Pantoea ananatis	15	3
F102511	42	gi|506488638	phosphoserine aminotransferase apoenzyme	39875.9	NCBInr	Enterobacteriaceae bacterium strain FGI 57	13	3
F102511	42	gi|515918974	3-phosphoserine/phosphohydroxythreonine aminotransferase	40248.3	NCBInr	Pantoea sp. A4;Erwinia piriflorinigrans	6	2
F102511	43	gi|491225224	invasin	70080.4	NCBInr	Shigella flexneri	22	16
F102511	44	gi|446412499	MULTISPECIES: glutamate racemase	29705.5	NCBInr	Enterobacteriaceae;Shigella flexneri;Escherichia coli;Shigella dysenteriae	14	3
F102511	45	gi|145686	cysK protein	34553.3	NCBInr	Shigella flexneri;Shigella;Shigella boydii;Enterobacteriaceae;Escherichia fergusonii;Escherichia sp. TW09308;Shigella dysenteriae;Escherichia albertii;Escherichia coli	38	10
F102511	45	gi|495052194	MULTISPECIES: Cysteine synthase	34554.3	NCBInr	Cronobacter;Cronobacter malonaticus;Cronobacter muytjensii	36	9
F102511	45	gi|498992356	PREDICTED: cysteine synthase A-like	34578.4	NCBInr	Ceratitis capitata	32	7
F102511	45	gi|503644092	cysteine synthase A	34539.3	NCBInr	Enterobacter aerogenes	32	7
F102511	45	gi|6980381	Chain A, O-Acetylserine Sulfhydrylase From Salmonella Typhimurium	34467.3	NCBInr	nospecies	32	7
F102511	45	gi|738159001	cysteine synthase	34637.4	NCBInr	Mangrovibacter sp. MFB070	31	7
F102511	45	gi|491003729	MULTISPECIES: cysteine synthase A	34482.4	NCBInr	Enterobacteriaceae;Raoultella ornithinolytica	30	7
F102511	45	gi|496079368	cysteine synthase A	34637.4	NCBInr	Klebsiella;Klebsiella pneumoniae;Klebsiella sp. 1_1_55	30	9
F102511	45	gi|515942779	cysteine synthase	34626.4	NCBInr	Enterobacteriaceae bacterium LSJC7	28	6
F102511	45	gi|490205906	MULTISPECIES: cysteine synthase A	34552.4	NCBInr	Klebsiella;Klebsiella oxytoca;Klebsiella sp. OBRC7	26	7
F102511	45	gi|740422057	cysteine synthase	34568.4	NCBInr	Yokenella regensburgei	20	6
F102511	45	gi|510816593	cysteine synthase A	34499.2	NCBInr	Erwinia tracheiphila	17	3
F102511	45	gi|505488636	cysteine synthase	34463	NCBInr	Serratia marcescens	12	3
F102511	45	gi|488142277	cysteine synthase A (O-acetylserine sulfhydrylase A) (O-acetylserine (Thiol)-lyase A) (CSase A), partial	18679.8	NCBInr	Yersinia;Dickeya;Yersinia pestis;Yersinia aldovae;Yersinia sp. WP-931205;Yersinia pseudotuberculosis	12	3
F102511	45	gi|640472000	cysteine synthase	34259.1	NCBInr	Serratia fonticola	8	3
F102511	46	gi|446311877	MULTISPECIES: molecular chaperone	13951.9	NCBInr	Shigella	11	4
F102511	47	gi|447206212	oxalyl-CoA decarboxylase	60752	NCBInr	Enterobacteriaceae;Shigella flexneri;Escherichia coli B7A;Escherichia coli;Escherichia	23	12
F102511	47	gi|643436937	oxalyl-CoA decarboxylase	60714	NCBInr	Escherichia coli	20	11
F102511	48	gi|380763711	Chain J, Structural Characterization Of Mrna-Trna Translocation Intermediates (50s Ribosome Of Class2 Of The Six Classes)	17626.4	NCBInr	nospecies	32	6
F102511	48	gi|488375892	50S ribosomal protein L10	17802.4	NCBInr	Shimwellia blattae	31	5
F102511	48	gi|350421272	PREDICTED: DNA-directed RNA polymerase subunit beta'-like	305128	NCBInr	Bombus impatiens	7	2
F102511	48	gi|485913042	DNA-directed RNA polymerase subunit beta	150937	NCBInr	Escherichia coli	4	3
F102511	48	gi|47919	unnamed protein product	150863	NCBInr	Trichuris trichiura;Salmonella enterica subsp. enterica serovar Choleraesuis str. SC-B67;Enterobacter cloacae;Escherichia coli;Enterobacter lignolyticus;Leclercia adecarboxylata;Escherichia coli MS 16-3;Shigella flexneri;Salmonella enterica subsp. enterica serovar Enteritidis str. EC20120994;Salmonella enterica subsp. enterica serovar Agona;Escherichia coli 908525;Salmonella enterica subsp. enter…	4	3
F102511	49	gi|446450094	adenylosuccinate synthetase	47513.4	NCBInr	Shigella flexneri	35	11
F102511	49	gi|147406	adenylosuccinate synthetase (EC 6.3.4.4)	47601.4	NCBInr	Escherichia sp. TW09231;Salmonella enterica;Enterobacteriaceae;Escherichia albertii;Escherichia;Escherichia coli	30	11
F102511	49	gi|643377860	MULTISPECIES: adenylosuccinate synthetase	47506.5	NCBInr	Enterobacter cloacae complex;Enterobacter sp. BIDMC 30;Enterobacter ludwigii	27	9
F102511	49	gi|506490830	Adenylosuccinate synthetase	47542.4	NCBInr	Enterobacteriaceae bacterium strain FGI 57	26	8
F102511	49	gi|502671506	adenylosuccinate synthetase	47451.4	NCBInr	Citrobacter rodentium	25	8
F102511	49	gi|740319100	adenylosuccinate synthetase	47306.4	NCBInr	Trabulsiella guamensis	24	7
F102511	49	gi|489115757	MULTISPECIES: adenylosuccinate synthetase	47537.5	NCBInr	Enterobacteriaceae;Citrobacter freundii MGH 56;Citrobacter sp. CIP 55.13	22	7
F102511	49	gi|446450124	adenylosuccinate synthetase	47428.4	NCBInr	Salmonella enterica;Salmonella bongori	21	7
F102511	49	gi|492975518	MULTISPECIES: adenylosuccinate synthetase	48185.5	NCBInr	Vibrio;Vibrio brasiliensis;Vibrio ezurae;Vibrio halioticoli;Vibrio sinaloensis;Vibrio tubiashii	14	3
F102511	49	gi|512747613	adenylosuccinate synthetase	48659.3	NCBInr	Candidatus Photodesmus katoptron	12	2
F102511	49	gi|495494261	adenylosuccinate synthetase	47076.5	NCBInr	Rheinheimera perlucida;Rheinheimera nanhaiensis;Alishewanella aestuarii;Rheinheimera texasensis;Alishewanella jeotgali;Rheinheimera baltica;Glaciecola nitratireducens;Alishewanella agri	10	2
F102511	50	gi|91071305	phosphoglucomutase	60627.7	NCBInr	Shigella flexneri;Enterobacteriaceae;Escherichia coli UTI89;Escherichia coli;Citrobacter koseri;Shigella boydii;Escherichia coli B088;Escherichia coli D9;Escherichia albertii;Escherichia;Escherichia coli W26	34	11
F102511	51	gi|1941982	Chain A, Structure Of Transaldolase B	35237.3	NCBInr	nospecies	36	10
F102511	51	gi|500910950	transaldolase	35306.3	NCBInr	Enterobacter sp. 638;Cedecea davisae	30	7
F102511	51	gi|737931371	transaldolase	35334.3	NCBInr	Kluyvera ascorbata	23	6
F102511	51	gi|108781959	transaldolase	35828.6	NCBInr	Yersinia similis;Yersinia pestis;Yersinia;Yersinia pestis Antiqua;Yersinia sp. WP-931205;Yersinia pseudotuberculosis	16	4
F102511	51	gi|499151662	transaldolase B	35287.2	NCBInr	Plesiomonas shigelloides	14	3
F102511	51	gi|504034148	transaldolase	35781.9	NCBInr	Serratia symbiotica	10	2
F102511	51	gi|491781541	transaldolase	34959.2	NCBInr	Actinobacillus pleuropneumoniae	8	2
F102511	52	gi|2618884	isocitrate dehydrogenase	44769	NCBInr	Shigella flexneri;Escherichia fergusonii;Shigella dysenteriae;Enterobacteriaceae;Escherichia;Escherichia coli	29	10
F102511	52	gi|488495705	Isocitrate dehydrogenase	45653.1	NCBInr	Salinivibrio socompensis;Salinivibrio costicola;Grimontia indica;Enterovibrio calviensis;Photobacterium halotolerans;Grimontia hollisae	12	4
F102511	52	gi|551337730	isocitrate dehydrogenase	45940.4	NCBInr	Spongiibacter tropicus	11	3
F102511	52	gi|494438865	isocitrate dehydrogenase	46091.1	NCBInr	Microbulbifer variabilis;gamma proteobacterium HTCC2207;Halomonas salina;Halomonas sp. PBN3;Gammaproteobacteria bacterium MOLA455;Simiduia agarivorans;Neptunomonas japonica;Pseudomonas taeanensis;gamma proteobacterium HdN1;Microbulbifer agarilyticus;Hahella chejuensis;Cobetia crustatorum;Halomonas sp. BJGMM-B45;gamma proteobacterium SCGC AAA160-D02;gamma proteobacterium SCGC AAA300-D14	10	3
F102511	52	gi|495523186	isocitrate dehydrogenase	45846.4	NCBInr	gamma proteobacterium BDW918	8	3
F102511	52	gi|242345168	dimer type isocitrate dehydrogenase	45471.4	NCBInr	Pseudomonas sp. CFII64;Pseudomonas moraviensis;Pseudomonas sp. CHM02;Pseudomonas veronii;Pseudomonas sp. FH4;Pseudomonas sp. FH1;Pseudomonas sp. PH1b;Pseudomonas sp. Eur1 9.41;Pseudomonas sp. GM41(2012);Pseudomonas sp. LAMO17WK12:I2;Pseudomonas brassicacearum;Pseudomonas sp. PAMC 26793;Pseudomonas sp. R62;Pseudomonas sp. TKP;Pseudomonas batumici;Pseudomonas;Pseudomonas sp. URMO17WK12:I12;Pseudomo…	3	2
F102511	53	gi|145881	3-ketoacyl-acyl carrier protein reductase	25530.2	NCBInr	Enterobacteriaceae;Escherichia coli	14	6
F102511	53	gi|689839881	3-oxoacyl-[acyl-carrier-protein] reductase	25547.2	NCBInr	Citrobacter werkmanii NBRC 105721	6	3
F102511	53	gi|721589264	3-ketoacyl-ACP reductase	25536.2	NCBInr	Citrobacter freundii	5	3
F102511	53	gi|506488395	3-oxoacyl-(acyl-carrier-protein) reductase	25518.2	NCBInr	Enterobacteriaceae bacterium strain FGI 57	5	3
F102511	54	gi|545297578	lipoprotein 34	36860.6	NCBInr	Escherichia coli	22	8
F102511	54	gi|13362809	lipoprotein-34	36989.6	NCBInr	Shigella flexneri;Shigella;Shigella boydii;Shigella sonnei Ss046;Shigella boydii Sb227;Escherichia coli;Enterobacteriaceae;Escherichia coli O157:H7 str. Sakai;Shigella dysenteriae;Escherichia;Escherichia coli ISC41	22	8
F102511	54	gi|526248824	Outer membrane protein NlpB lipoprotein component of the protein assembly complex (forms acomplex with YaeT YfiO and YfgL); Lipoprotein-34 precursor	36983.9	NCBInr	Salmonella bongori	14	4
F102511	54	gi|489128170	MULTISPECIES: lipoprotein	36918.7	NCBInr	Citrobacter;Citrobacter freundii MGH 56;Citrobacter youngae	7	4
F102511	54	gi|693469982	outer membrane protein biogenesis protein BamC	37016.8	NCBInr	Citrobacter farmeri GTC 1319	3	2
F102511	55	gi|446600835	heat shock protein 90	71376.3	NCBInr	Enterobacteriaceae;Shigella flexneri;Shigella boydii;Escherichia coli;Shigella dysenteriae	20	9
F102511	55	gi|498245686	heat shock protein 90	72520.3	NCBInr	Pseudoalteromonas spongiae	4	2
F102511	56	gi|109157957	Chain A, Saicar Synthetase Complexed With Adp-Mg2+	26968.4	NCBInr	nospecies	33	7
F102511	56	gi|490528338	phosphoribosylaminoimidazole-succinocarboxamide synthase	27080.9	NCBInr	Rahnella aquatilis;Rahnella;Yersinia enterocolitica;Yersinia kristensenii;Ewingella americana;Serratia odorifera;Yersinia;Serratia marcescens;Yersinia mollaretii	19	2
F102511	56	gi|736475932	phosphoribosylaminoimidazole-succinocarboxamide synthase	26974.7	NCBInr	Buttiauxella agrestis	14	2
F102511	57	gi|446523697	virulence factor	56613.3	NCBInr	Shigella flexneri	20	9
F102511	58	gi|332756954	outer membrane lipoprotein pcp	14623.5	NCBInr	Enterobacteriaceae;Shigella flexneri 4343-70;Shigella flexneri 2930-71;Escherichia coli;Shigella sonnei	17	4
F102511	58	gi|446519835	outer membrane lipoprotein pcp	15594	NCBInr	Salmonella bongori	11	3
F102511	58	gi|493172872	outer membrane lipoprotein pcp	16815.6	NCBInr	Enterobacter cancerogenus	9	2
F102511	59	gi|42799	unnamed protein product	36704.2	NCBInr	Photorhabdus asymbiotica;Cronobacter dublinensis;Providencia alcalifaciens;Xenorhabdus poinarii G6;Xenorhabdus nematophila;Citrobacter koseri;Yersinia pestis PY-03;Lonsdalea quercina;Erwinia tasmaniensis;Shigella flexneri;Pectobacterium;Enterobacteriaceae bacterium LSJC7;Enterobacter cloacae;Yersinia pseudotuberculosis;Serratia fonticola;Trabulsiella guamensis;Shigella dysenteriae;Yersinia mollar…	43	6
F102511	59	gi|694448220	PREDICTED: DNA-directed RNA polymerase subunit alpha-like	36040.7	NCBInr	Pyrus x bretschneideri	33	6
F102511	59	gi|575427593	Rpoa	37160.4	NCBInr	Buchnera aphidicola str. USDA (Myzus persicae)	24	2
F102511	59	gi|208659518	RpoA	33650.6	NCBInr	Vibrio breoganii	22	2
F102511	59	gi|489049238	MULTISPECIES: DNA-directed RNA polymerase subunit alpha	36392.9	NCBInr	Idiomarina xiamenensis;Pseudoalteromonas spongiae;Pseudoalteromonas;Pseudoalteromonas citrea;Thalassotalea sp. ND16A;Pseudoalteromonas ruthenica;Pseudoalteromonas rubra;Alteromonadales;Pseudoalteromonas luteoviolacea;Pseudoalteromonas haloplanktis;Idiomarina salinarum;Colwellia psychrerythraea;Pseudoalteromonas tunicata;Colwellia piezophila;Pseudoalteromonas sp. OCN003;Idiomarina sp. A28L	15	2
F102511	59	gi|515791219	DNA-directed RNA polymerase subunit alpha	36272	NCBInr	Moritella dasanensis	11	3
F102511	59	gi|558561126	50S ribosomal protein L17	14612.8	NCBInr	Serratia sp. DD3	9	4
F102511	60	gi|33357884	Chain G, Real Space Refined Coordinates Of The 30s Subunit Fitted Into The Low Resolution Cryo-Em Map Of The Ef-G.Gtp State Of E. Coli 70s Ribosome	19875.7	NCBInr	nospecies	29	8
F102511	60	gi|447060786	MULTISPECIES: 30S ribosomal protein S7	17579.4	NCBInr	Enterobacteriaceae;Salmonella enterica	24	7
F102511	60	gi|495161447	MULTISPECIES: 30S ribosomal protein S7	17533.4	NCBInr	Enterobacteriaceae	18	5
F102511	60	gi|740173731	30S ribosomal protein S7	17591.5	NCBInr	Tatumella morbirosei	18	5
F102511	60	gi|503741748	30S ribosomal protein S7	17894.7	NCBInr	Candidatus Moranella endobia	11	3
F102511	60	gi|239811636	ribosomal protein S7	17575.6	NCBInr	Heterosigma akashiwo;Nannochloropsis oculata	10	2
F102511	61	gi|446384813	aromatic amino acid aminotransferase	43875.2	NCBInr	Shigella flexneri	26	7
F102511	61	gi|489126028	MULTISPECIES: aromatic amino acid aminotransferase	43745.1	NCBInr	Citrobacter freundii MGH 56;Citrobacter youngae;Enterobacteriaceae;Citrobacter;Citrobacter freundii CFNIH1;Citrobacter sp. CIP 55.13;Citrobacter werkmanii NBRC 105721;Citrobacter sp. KTE30;Citrobacter freundii	24	6
F102511	61	gi|446384800	aromatic amino acid aminotransferase	43807.2	NCBInr	Salmonella enterica	22	5
F102511	61	gi|515941308	aromatic amino acid aminotransferase	43712.1	NCBInr	Enterobacteriaceae bacterium LSJC7	21	4
F102511	62	gi|119390332	Chain A, Shigella Flexneri Ipad	35245.7	NCBInr	nospecies	17	9
F102511	63	gi|42543455	Chain A, Crystal Structure Of Escherichia Coli Thiol Peroxidase In The Oxidized State	17864.2	NCBInr	nospecies	20	8
F102511	63	gi|446006521	lipid hydroperoxide peroxidase	18137.3	NCBInr	Escherichia fergusonii	9	4
F102511	63	gi|446000612	lipid hydroperoxide peroxidase	18195.4	NCBInr	Salmonella bongori	8	5
F102511	63	gi|689262591	peroxidase	18006.3	NCBInr	Cedecea neteri	6	3
F102511	64	gi|332767441	ribose-phosphate diphosphokinase	34051.7	NCBInr	Shigella flexneri;Shigella flexneri 2930-71	22	11
F102511	64	gi|498359689	ribose-phosphate pyrophosphokinase	34315.1	NCBInr	Aeromonas hydrophila 4AK4;Aeromonas media WS;Oceanimonas smirnovii;Aeromonas caviae;Oceanimonas sp. GK1	6	2
F102511	64	gi|491780450	MULTISPECIES: ribose-phosphate pyrophosphokinase	34182.7	NCBInr	Vibrio	3	2
F102511	65	gi|493735064	acetaldehyde dehydrogenase	96623.9	NCBInr	Citrobacter freundii CFNIH1;Citrobacter youngae	23	11
F102511	65	gi|446223778	acetaldehyde dehydrogenase	96405.8	NCBInr	Escherichia albertii;Escherichia	23	11
F102511	65	gi|391319126	aldehyde-alcohol dehydrogenase	96609.9	NCBInr	Shigella flexneri;Shigella;Escherichia coli DORA_A_5_14_21;Shigella dysenteriae;Enterobacteriaceae;Shigella dysenteriae 1617;Shigella flexneri 1235-66;Escherichia;Shigella boydii;Escherichia coli	23	11
F102511	65	gi|502329581	acetaldehyde dehydrogenase	97510.4	NCBInr	Dickeya dadantii;Dickeya paradisiaca	8	3
F102511	66	gi|42814	rplK (L11)	14908.9	NCBInr	Klebsiella;Klebsiella pneumoniae;Shigella;Klebsiella pneumoniae UHKPC24;Cronobacter sakazakii;Kluyvera ascorbata ATCC 33433;Citrobacter koseri;Enterobacter lignolyticus;Escherichia coli 5-172-05_S3_C1;Enterobacteriaceae bacterium strain FGI 57;Trabulsiella guamensis ATCC 49490;Pluralibacter gergoviae;Shigella flexneri;Escherichia coli 2871950;Escherichia coli str. K-12 substr. MG1655;Enterobacter…	24	2
F102511	67	gi|485822607	phosphoglyceromutase	28538.8	NCBInr	Escherichia coli	26	10
F102511	67	gi|20149796	Chain A, E.Coli Cofactor-Dependent Phosphoglycerate Mutase Complexed With Vanadate	28407.7	NCBInr	nospecies	26	10
F102511	67	gi|491139309	MULTISPECIES: phosphoglyceromutase	28538.8	NCBInr	Shigella	26	10
F102511	67	gi|619737324	phosphoglyceromutase	28461.6	NCBInr	Citrobacter freundii CFNIH1	22	8
F102511	67	gi|652343739	phosphoglyceromutase	28472.7	NCBInr	Lonsdalea quercina	14	4
F102511	67	gi|503341754	MULTISPECIES: phosphoglyceromutase	28400.8	NCBInr	Rahnella aquatilis;Rahnella	8	2
F102511	68	gi|445977878	MULTISPECIES: acetyl-CoA carboxylase subunit alpha	35349.4	NCBInr	Escherichia sp. TW09231;Shigella flexneri;Shigella;Shigella dysenteriae;Shigella sonnei;Enterobacteriaceae;Shigella boydii;Escherichia albertii;Escherichia coli	13	6
F102511	68	gi|652426714	acetyl-CoA carboxylase subunit alpha	35799.4	NCBInr	Xenorhabdus poinarii G6;Arsenophonus nasoniae;Xenorhabdus doucetiae;Arsenophonus endosymbiont of Nilaparvata lugens;Xenorhabdus cabanillasii;Xenorhabdus bovienii;Xenorhabdus szentirmaii	6	2
F102511	69	gi|1421424	Chain O, Comparison Of The Structures Of Wild Type And A N313t Mutant Of Escherichia Coli Glyceraldehyde 3-Phosphate Dehydrogenases: Implication For Nad Binding And Cooperativity	35550.3	NCBInr	nospecies	22	6
F102511	69	gi|353663806	NAD-dependent glyceraldehyde-3-phosphate dehydrogenase	37241.2	NCBInr	Klebsiella;Enterobacter sp. 638;Klebsiella pneumoniae;Providencia rettgeri;Cronobacter turicensis;Mangrovibacter sp. MFB070;Buttiauxella agrestis;Xenorhabdus poinarii G6;Citrobacter koseri;Escherichia hermannii NBRC 105704;Salmonella bongori;Serratia marcescens;Pluralibacter gergoviae;Salmonella enterica subsp. enterica serovar Wandsworth str. A4-580;Providencia rustigianii;Enterobacteriaceae;Sal…	19	6
F102511	69	gi|493755199	glyceraldehyde-3-phosphate dehydrogenase	35866.6	NCBInr	Candidatus Regiella insecticola	7	3
F102511	69	gi|504058956	glyceraldehyde-3-phosphate dehydrogenase	35638.1	NCBInr	Oceanimonas sp. GK1	6	2
F102511	70	gi|127525	RecName: Full=Major outer membrane lipoprotein; AltName: Full=Murein-lipoprotein; Flags: Precursor	8291.17	NCBInr	Enterobacter sp. 638;Klebsiella pneumoniae;Escherichia fergusonii;Mangrovibacter sp. MFB070;Buttiauxella agrestis;Salmonella enterica subsp. enterica serovar Enteritidis str. EC20120677;Kluyvera ascorbata ATCC 33433;Serratia marcescens;Salmonella enterica subsp. enterica serovar Bareilly str. CFSAN001105;Escherichia coli MS 16-3;Salmonella enterica subsp. enterica serovar Bareilly str. CFSAN00110…	16	2
F102511	71	gi|446751404	acid phosphatase	27265.8	NCBInr	Shigella flexneri;Shigella;Shigella dysenteriae	13	5
F102511	72	gi|332757142	glutathione S-transferase	19405	NCBInr	Shigella flexneri 4343-70;Shigella flexneri	19	4
F102511	73	gi|224470698	aspartate ammonia-lyase	54776.9	NCBInr	Escherichia albertii KF1;Shigella boydii;Citrobacter youngae;uncultured bacterium Contig1521;Escherichia coli KTE121;Escherichia albertii;Salmonella bongori;Shigella flexneri;Salmonella enterica subsp. enterica serovar Paratyphi C str. RKS4594;Enterobacteriaceae;Escherichia coli;Citrobacter youngae ATCC 29220;Salmonella enterica subsp. enterica serovar Enteritidis str. EC20120685;Salmonella enter…	20	8
F102511	73	gi|751928977	aspartate ammonia-lyase	52762.6	NCBInr	Raoultella ornithinolytica	14	5
F102511	73	gi|558083112	aspartate ammonia-lyase	52891.8	NCBInr	Enterobacter cloacae	13	4
F102511	73	gi|490536833	aspartate ammonia-lyase	53199.8	NCBInr	Vibrio;Vibrio nigripulchritudo;Vibrio sp. JCM 19236;Vibrio fluvialis;Vibrio sp. JCM 19241;Vibrio maritimus;Vibrio sp. C7;Vibrio sp. JCM 19231;Vibrio rhizosphaerae;Vibrio tubiashii;Vibrio caribbeanicus;Vibrio variabilis;Vibrio anguillarum;Vibrio sp. JCM 19232;Vibrio proteolyticus;Vibrio genomosp. F6;Vibrio pacinii;Vibrio furnissii;Vibrio fortis;Vibrio splendidus	9	2
F102511	73	gi|491423292	aspartate ammonia-lyase	53102.8	NCBInr	Edwardsiella;Edwardsiella ictaluri;Edwardsiella tarda;Edwardsiella hoshinae	8	2
F102511	74	gi|445991529	phosphoenolpyruvate synthase	87808.8	NCBInr	Shigella flexneri	22	11
F102511	75	gi|693465202	50S ribosomal protein L1	24716.3	NCBInr	Enterobacter sp. Bisph2;Citrobacter farmeri GTC 1319	21	5
F102511	75	gi|24054562	50S ribosomal subunit protein L1	23717.7	NCBInr	Dickeya;Shigella flexneri 2a str. 301;Pantoea sp. IMH;Pantoea sp. A4;Leminorella grimontii;gamma proteobacterium WG36;Pantoea dispersa;Shigella flexneri;Phaseolibacter flectens;Shimwellia blattae;Citrobacter youngae;Escherichia sp. TW11588;Escherichia coli;Pantoea ananatis;Dickeya dadantii;Pantoea;Pantoea sp. NGS-ED-1003;Erwinia typographi;Enterobacter;Citrobacter sp. CIP 55.13;Shigella flexneri …	20	4
F102511	75	gi|738961990	50S ribosomal protein L1	24603.2	NCBInr	Photorhabdus temperata	10	2
F102511	76	gi|300395070	ribose 5-phosphate isomerase A	24315.8	NCBInr	Shigella flexneri;Escherichia coli CAG:4;Escherichia coli MS 69-1;Shigella dysenteriae;Enterobacteriaceae;Escherichia coli	14	6
F102511	76	gi|446111883	ribose 5-phosphate isomerase A	22934	NCBInr	Escherichia albertii	8	3
F102511	76	gi|446111881	ribose 5-phosphate isomerase A	22898	NCBInr	Escherichia fergusonii	6	2
F102511	77	gi|409973972	Chain Y, Structures Of The Bacterial Ribosome In Classical And Hybrid States Of Trna Binding	20333.7	NCBInr	nospecies	7	3
F102511	78	gi|116667445	Chain K, Structure Of The 50s Subunit Of A Pre-Translocational E. Coli Ribosome Obtained By Fitting Atomic Models For Rna And Protein Components Into Cryo-Em Map Emd-1056	14696.2	NCBInr	nospecies	16	3
F102511	78	gi|446470903	50S ribosomal protein L16	13770.6	NCBInr	Salmonella enterica;Enterobacteriaceae	13	3
F102511	78	gi|558558879	MULTISPECIES: 50S ribosomal protein L16	15343.5	NCBInr	Leminorella grimontii;Serratia	12	2
F102511	79	gi|446410489	Mn-containing catalase	31793.8	NCBInr	Salmonella bongori	7	4
F102511	80	gi|170520254	ATP-dependent metallopeptidase HflB	71152.6	NCBInr	Escherichia coli HVH 27 (4-7449267);Shigella;Shigella boydii;Escherichia coli KTE178;Citrobacter sp. MGH 55;Escherichia coli 7-233-03_S3_C3;Escherichia coli UMEA 3212-1;Escherichia sp. HT073016;Escherichia coli SMS-3-5;Citrobacter amalonaticus;Escherichia coli UMEA 3140-1;Yokenella regensburgei;Escherichia albertii;Escherichia coli HVH 3 (4-7276001);Citrobacter farmeri GTC 1319;Shigella flexneri;…	15	7
F102511	80	gi|516412035	ATP-dependent metalloprotease	70923.5	NCBInr	Erwinia toletana	14	5
F102511	81	gi|3805908	beta-ketoacyl-ACP synthase I	42956.2	NCBInr	Shigella flexneri;Escherichia fergusonii;Shigella dysenteriae;Citrobacter youngae;Enterobacteriaceae;Escherichia coli;Shigella;Shigella boydii;Escherichia albertii;Escherichia;Escherichia coli O139:H28 str. E24377A	15	5
F102511	81	gi|635724252	3-oxoacyl-[acyl-carrier-protein] synthase 1	42822.1	NCBInr	Citrobacter sp. MGH 55;Citrobacter amalonaticus	8	2
F102511	82	gi|26106512	30S ribosomal protein S2	34575.7	NCBInr	Shigella flexneri;Shigella flexneri 2002017;Enterobacteriaceae;Escherichia coli M718;Shigella dysenteriae 1617;Escherichia coli P0298942.6;Escherichia coli P0305260.11;Escherichia coli CFT073;Escherichia coli LAU-EC10;Escherichia coli MP021017.3;Escherichia coli	27	8
F102511	82	gi|493170359	30S ribosomal protein S2	26771.8	NCBInr	Enterobacter cancerogenus	17	5
F102511	82	gi|493274859	30S ribosomal protein S2	27036.9	NCBInr	Photobacterium profundum;Photobacterium halotolerans	17	3
F102511	83	gi|227836154	hypothetical protein HMPREF0358_3404	12538	NCBInr	Shigella flexneri;Shigella flexneri 2003036;Enterobacteriaceae;Escherichia coli 908675;Escherichia coli FVEC1412;Shigella flexneri 1235-66;Escherichia coli 907672;Shigella boydii;Escherichia coli MS 187-1;Escherichia coli 83972;Escherichia coli D9;Escherichia sp. TW10509;Escherichia coli;Escherichia coli P0302308.13	9	3
F102511	84	gi|446623760	hypothetical protein	55726.8	NCBInr	Shigella dysenteriae	14	6
F102511	84	gi|446623756	hypothetical protein	55774.8	NCBInr	Shigella flexneri;Shigella boydii;Shigella;Shigella sonnei;Shigella dysenteriae;Escherichia coli	14	6
F102511	84	gi|499427258	hypothetical protein	49344	NCBInr	Shigella flexneri	4	2
F102511	85	gi|313647572	glycyl-tRNA synthetase beta subunit	76115.6	NCBInr	Escherichia coli ISC7;Shigella flexneri;Enterobacteriaceae;Shigella flexneri 2a str. 2457T;Escherichia coli;Escherichia	12	9
F102511	86	gi|42377	unnamed protein product	61591	NCBInr	Escherichia coli ISC7;Shigella;Enterobacter cloacae;Pasteurella multocida;Citrobacter koseri;Escherichia coli CFT073;Leclercia adecarboxylata;Escherichia coli MS 16-3;Salmonella enterica subsp. enterica serovar Enteritidis str. EC20121689;Shigella flexneri;Salmonella enterica subsp. enterica serovar Bareilly str. CFSAN000181;Escherichia coli MS 200-1;Salmonella enterica subsp. enterica serovar Lo…	16	5
F102511	87	gi|446567393	MULTISPECIES: 50S ribosomal protein L29	7283	NCBInr	Enterobacteriaceae	9	3
F102511	88	gi|446723175	MULTISPECIES: peptidyl-prolyl cis-trans isomerase	47270.2	NCBInr	Escherichia	15	6
F102511	88	gi|27065591	Chain A, Crystallographic Structure Of Sura, A Molecular Chaperone That Facilitates Outer Membrane Porin Folding	45050.1	NCBInr	nospecies	15	5
F102511	88	gi|737930489	peptidylprolyl isomerase	47183	NCBInr	Kluyvera ascorbata	12	3
F102511	88	gi|515196396	MULTISPECIES: peptidyl-prolyl cis-trans isomerase	47140.2	NCBInr	Klebsiella	8	4
F102511	88	gi|490247854	peptidyl-prolyl cis-trans isomerase	47047.2	NCBInr	Klebsiella pneumoniae	6	3
F102511	88	gi|740318511	peptidylprolyl isomerase	47139	NCBInr	Trabulsiella guamensis	4	2
F102511	89	gi|170517947	outer membrane lipoprotein, Slp family	27243.1	NCBInr	Escherichia coli KTE146;Escherichia coli D6-113.11;Shigella flexneri;Escherichia coli UMEA 3052-1;Escherichia coli SMS-3-5;Escherichia coli TX1999;Escherichia coli 1.2741;Escherichia coli 2534-86;Escherichia coli MS 84-1;Escherichia coli TW10509;Escherichia coli ISC41;Enterobacteriaceae;Escherichia coli 907672;Escherichia coli G3/10;Escherichia coli MS 78-1;Escherichia coli;Escherichia coli 5.095…	12	5
F102511	90	gi|446113512	malonyl CoA-ACP transacylase	32681.5	NCBInr	Shigella flexneri;Shigella;Shigella sonnei;Shigella boydii;Enterobacteriaceae;Shigella dysenteriae;Escherichia coli	11	6
F102511	90	gi|446113538	malonyl CoA-ACP transacylase	32769.5	NCBInr	Escherichia fergusonii	4	2
F102511	90	gi|493873035	malonyl CoA-ACP transacylase	32667.5	NCBInr	Yokenella regensburgei	4	2
F102511	91	gi|26110683	Protein-export protein secB	19745.6	NCBInr	Escherichia coli EPEC C342-62;Shigella dysenteriae;Escherichia coli CFT073;Enterobacteriaceae;Escherichia coli DEC3B;Escherichia coli	6	3
F102511	92	gi|446061169	uroporphyrinogen III C-methyltransferase	44085.5	NCBInr	Escherichia coli	20	8
F102511	92	gi|404290012	putative uroporphyrinogen-III C-methyltransferase, partial	44700.9	NCBInr	Shigella flexneri;Shigella dysenteriae;Shigella sonnei;Escherichia coli UMEA 3292-1;Escherichia sp. 1_1_43;Escherichia coli O78:H12 str. 00-3279;Escherichia coli;Enterobacteriaceae;Shigella boydii;Escherichia	20	8
F102511	92	gi|529194065	hypothetical protein I137_16735	87435.4	NCBInr	Salmonella enterica subsp. enterica serovar Pullorum str. S06004	13	5
F102511	92	gi|291468191	hemY protein	43305.6	NCBInr	Escherichia fergusonii;Escherichia coli B354;Shigella boydii;Shigella sonnei;Escherichia coli 7-233-03_S1_C3;Shigella flexneri Shi06HN006;Escherichia coli;Escherichia coli 2871950;Escherichia coli str. 'clone D i2';Salmonella enterica subsp. indica serovar 6,14,25:z10:1,(2),7 str. 1121;Escherichia albertii;Salmonella bongori;Shigella flexneri;Enterobacteriaceae;Citrobacter;Shigella dysenteriae 16…	4	3
F102511	93	gi|146861	ORF, partial	8847.81	NCBInr	Enterobacter sp. MGH 9;Edwardsiella tarda 080813;Shigella;Pantoea sp. At-9b;Vibrio;Ferrimonas senticii;Salmonella enterica subsp. enterica serovar Bareilly str. CFSAN000224;Xenorhabdus poinarii G6;Pseudomonas sp. HPB0071;Citrobacter koseri;Yokenella regensburgei;gamma proteobacterium WG36;Enterobacter sp. Bisph2;Dickeya;Pantoea sp. NGS-ED-1003;Pseudomonas aeruginosa group;Enterobacteriaceae bacte…	19	3
F102511	94	gi|446245710	MULTISPECIES: universal stress protein A	16127.2	NCBInr	Salmonella enterica;Escherichia fergusonii;Enterobacteriaceae;Citrobacter rodentium;Salmonella;Escherichia coli	12	5
F102511	95	gi|281602612	cytochrome d ubiquinol oxidase subunit III	15197.6	NCBInr	Shigella flexneri 2002017;Shigella flexneri 2930-71;Shigella flexneri	17	5
F102511	95	gi|353566869	Cytochrome bd-I oxidase subunit 3	13117.4	NCBInr	Salmonella enterica subsp. enterica serovar Alachua str. R6-377;Salmonella enterica;Salmonella;Salmonella enterica subsp. enterica serovar Enteritidis str. EC20121541;Enterobacter lignolyticus	11	4
F102511	96	gi|29028385	B2085	14039.1	NCBInr	Escherichia coli STEC_MHI813;Shigella;Escherichia coli KTE178;Escherichia coli KTE81;Escherichia coli O69:H11 str. 07-4281;Escherichia coli KTE84;Escherichia coli UMEA 3592-1;Escherichia coli LAU-EC8;Shigella flexneri;Escherichia coli 3-020-07_S1_C1;Escherichia coli KTE15;Escherichia coli HVH 154 (4-5636698);Escherichia coli;Escherichia coli O139:H28 str. E24377A;Escherichia coli O32:H37 str. P4;…	5	2
F102511	97	gi|313649633	oxoglutarate dehydrogenase (succinyl-transferring), E1 component	105038	NCBInr	Shigella flexneri 2a str. 2457T;Shigella flexneri	28	6
F102511	97	gi|635722726	2-oxoglutarate dehydrogenase E1 component	105330	NCBInr	Citrobacter sp. MGH 55;Citrobacter amalonaticus;Raoultella ornithinolytica	23	4
F102511	97	gi|447104255	2-oxoglutarate dehydrogenase E1	105208	NCBInr	Salmonella bongori	11	4
F102511	98	gi|15809430	IpgD	60327.4	NCBInr	Shigella flexneri;Escherichia coli	13	7
F102511	99	gi|486279950	phosphoenolpyruvate carboxykinase [ATP]	59891.1	NCBInr	Escherichia coli	12	6
F102511	99	gi|91074451	ATP phosphoenolpyruvate carboxykinase	62663.5	NCBInr	Shigella flexneri;Shigella sonnei;Enterobacteriaceae;Escherichia coli UTI89;Escherichia;Escherichia coli D9;Escherichia coli DEC12B;Escherichia albertii;Escherichia coli 2875000;Escherichia coli	12	6
F102511	100	gi|26399364	RecName: Full=30S ribosomal protein S4	23494.7	NCBInr	Shigella flexneri;Escherichia coli P0299917.6;Enterobacteriaceae;Shigella flexneri J1713;Escherichia coli 2747800;Escherichia coli CE516;Escherichia coli DEC7C;synthetic construct;Escherichia coli	22	7
F102511	100	gi|490385989	MULTISPECIES: 30S ribosomal protein S4	23614.7	NCBInr	Providencia;Exiguobacterium mexicanum;Providencia rettgeri;Providencia rustigianii	8	2
F102511	101	gi|38049682	flagellin	51848.1	NCBInr	Salmonella enterica subsp. enterica;Salmonella enterica subsp. indica;Salmonella enterica;Salmonella enterica subsp. enterica serovar Anatum;Salmonella enterica subsp. enterica serovar Saintpaul;Salmonella bongori	16	4
F102511	101	gi|38050241	phase 1 flagellin	52602.5	NCBInr	Salmonella enterica	14	3
F102511	101	gi|493864860	MULTISPECIES: flagellin	68392	NCBInr	Enterobacter cloacae complex;Enterobacter cloacae	12	2
F102511	101	gi|1655807	flagellin	59918	NCBInr	Escherichia coli	12	2
F102511	101	gi|41651	hsg48	51280.6	NCBInr	Escherichia sp. TW09231;Enterobacter sp. MGH 9;Shigella;Pantoea sp. aB;Pantoea sp. At-9b;Escherichia coli HVH 140 (4-5894387);Pantoea vagans;Escherichia sp. TW14182;Enterobacter sp. MGH 4;Escherichia coli 95.0083;Pantoea sp. IMH;Escherichia coli NA114;Pantoea sp. 9140;Enterobacter lignolyticus;Leclercia adecarboxylata;Enterobacter mori;Pluralibacter gergoviae;Pantoea agglomerans;Shigella flexneri…	12	2
F102511	102	gi|446191906	ferritin	20086.7	NCBInr	Enterobacteriaceae;Shigella flexneri;Escherichia albertii;Escherichia coli DORA_A_5_14_21;Escherichia coli	11	2
F102511	103	gi|345384061	phosphopentomutase	43937.7	NCBInr	Shigella flexneri;Escherichia fergusonii;Escherichia coli EC1864;Enterobacteriaceae;Escherichia sp. HT073016;synthetic Escherichia coli C321.deltaA;Escherichia coli;Escherichia;Shigella boydii;Escherichia coli G58-1;Escherichia coli 8.0566	17	8
F102511	103	gi|365747808	Phosphopentomutase	45785.7	NCBInr	Enterobacter cloacae complex;Enterobacter;Enterobacter cloacae EcWSU1;Enterobacter cloacae;Enterobacter sp. BIDMC 30	16	7
F102511	103	gi|495777490	phosphopentomutase	44599.1	NCBInr	Enterobacter sp. SST3;Enterobacter;Enterobacter lignolyticus;Enterobacter cloacae;Enterobacter sp. MGH 34	16	7
F102511	103	gi|259037699	phosphopentomutase	45090.3	NCBInr	Klebsiella;Klebsiella pneumoniae subsp. rhinoscleromatis ATCC 13884;Klebsiella pneumoniae;Klebsiella pneumoniae MRSN 1319	16	7
F102511	103	gi|446739193	phosphopentomutase	44586.2	NCBInr	Salmonella bongori	14	5
F102511	103	gi|446739195	Phosphopentomutase	44572.2	NCBInr	Salmonella enterica	11	4
F102511	104	gi|447118804	50S ribosomal protein L9	15760.5	NCBInr	Enterobacteriaceae;Shigella flexneri;Escherichia coli;Shigella dysenteriae	9	3
F102511	104	gi|495167342	50S ribosomal protein L9	15704.4	NCBInr	Plautia stali symbiont;Citrobacter sp. MGH 55;Pantoea;Pantoea dispersa;Citrobacter rodentium;Pantoea rwandensis;Pantoea sp. YR343;Enterobacter cancerogenus;Pluralibacter gergoviae;Enterobacter sp. Bisph2;Pantoea sp. GM01;Citrobacter farmeri GTC 1319;Citrobacter koseri	7	3
F102511	105	gi|155328	ORF, partial	20760.8	NCBInr	Enterobacteriaceae;Shigella flexneri;Plasmid pWR100;Shigella dysenteriae	7	4
F102511	106	gi|241913123	Chain A, Structure Of E. Coli Monothiol Glutaredoxin Grx4 Homodimer	15203.5	NCBInr	nospecies	24	3
F102511	106	gi|506351693	glutaredoxin	12757.4	NCBInr	Edwardsiella ictaluri	18	2
F102511	106	gi|490196536	MULTISPECIES: glutaredoxin	13072.6	NCBInr	Hafnia;Hafnia alvei	18	2
F102511	107	gi|42181	osmC	14573.4	NCBInr	Shigella;Enterobacteriaceae;Escherichia sp. HT073016;Escherichia coli K-12;Escherichia;Escherichia coli	15	4
F102511	107	gi|446074440	peroxiredoxin	15244.7	NCBInr	Salmonella enterica;Salmonella bongori	10	3
F102511	108	gi|669219554	UPF0102 and LppC and SIS 2 and BON domain contain ing protein	104950	NCBInr	Trichuris trichiura	19	8
F102511	108	gi|226899140	LppC	74276.8	NCBInr	Shigella flexneri 2002017;Escherichia coli 113303;Escherichia coli MS 69-1;Escherichia coli DEC1A;Escherichia sp. 3_2_53FAA;Escherichia coli 83972;Escherichia coli ARS4.2123;Escherichia coli 1-110-08_S4_C1;Escherichia coli MS 107-1;Escherichia coli MS 84-1;Escherichia coli 910096-2;Shigella flexneri;Escherichia coli MS 185-1;Shigella flexneri J1713;Escherichia coli MS 200-1;Escherichia coli TA124…	15	5
F102511	108	gi|325499824	hypothetical protein ECD227_3921	74061.6	NCBInr	Escherichia fergusonii;Escherichia fergusonii ECD227	10	3
F102511	109	gi|672833214	2-amino-3-ketobutyrate CoA ligase	43429.8	NCBInr	Escherichia coli	32	10
F102511	109	gi|41863	unnamed protein product	43521.9	NCBInr	Shigella flexneri;Shigella boydii;Shigella sonnei;Enterobacteriaceae;Escherichia sp. KTE52;Escherichia;Shigella dysenteriae;Escherichia coli K-12;Escherichia coli	32	10
F102511	109	gi|740611876	2-amino-3-ketobutyrate CoA ligase	43345.9	NCBInr	Salmonella enterica	27	7
F102511	109	gi|501085292	2-amino-3-ketobutyrate CoA ligase	43385.9	NCBInr	Citrobacter koseri	25	7
F102511	109	gi|689827871	2-amino-3-ketobutyrate--CoA ligase	43227.8	NCBInr	Escherichia vulneris NBRC 102420	11	3
F102511	110	gi|326626522	dihydrolipoamide dehydrogenase	50951.7	NCBInr	Ceratitis capitata;Salmonella enterica subsp. enterica serovar Agona str. 57.A.08;Enterobacteriaceae;Kosakonia sacchari;Salmonella enterica subsp. enterica serovar Enteritidis str. SA20095440;Salmonella enterica subsp. enterica serovar Gallinarum str. SG9;Enterobacter sp. R4-368;Citrobacter koseri;Salmonella enterica;Enterobacter sp. Bisph1;Escherichia albertii;Enterobacter sp. Bisph2;Escherichia…	14	7
F102511	110	gi|426290329	Dihydrolipoamide acetyltransferase component of pyruvate dehydrogenase complex	85929.1	NCBInr	Cronobacter turicensis 564	9	6
F102511	110	gi|506354648	dihydrolipoamide dehydrogenase	51622.9	NCBInr	Candidatus Hamiltonella defensa	8	2
F102511	110	gi|446886284	dihydrolipoamide acetyltransferase	66171.8	NCBInr	Shigella flexneri	8	6
F102511	110	gi|558558788	dihydrolipoyl dehydrogenase LpdA	50853.5	NCBInr	Serratia sp. DD3	7	2
F102511	110	gi|304284176	lipoamide dehydrogenase	53459	NCBInr	Tolumonas auensis;Candidatus Regiella insecticola LSR1;Candidatus Regiella insecticola;Tolumonas sp. BRL6-1	7	2
F102511	110	gi|738148694	pyruvate dehydrogenase	65453.3	NCBInr	Mangrovibacter sp. MFB070	4	3
F102511	111	gi|22036218	IpaB	33997.9	NCBInr	Shigella flexneri;Shigella flexneri 2a;Escherichia coli;Shigella boydii	7	4
F102511	112	gi|446945574	hypothetical protein	18627.7	NCBInr	Salmonella bongori	11	4
F102511	113	gi|447007804	peptidoglycan-associated outer membrane lipoprotein	19741.7	NCBInr	Escherichia sp. TW09231;Shigella flexneri;Escherichia fergusonii;Enterobacteriaceae;Shigella dysenteriae 1617;Escherichia coli;Shigella dysenteriae;Escherichia	9	4
F102511	114	gi|446002976	oxidoreductase	31502.3	NCBInr	Salmonella bongori	8	4
F102511	115	gi|445934050	DNA-binding protein	15110.1	NCBInr	Shigella flexneri	13	3
F102511	116	gi|446322714	isocitrate lyase	48447.9	NCBInr	Salmonella bongori	19	10
F102511	116	gi|502671920	isocitrate lyase	47848.7	NCBInr	Citrobacter rodentium	5	3
F102511	116	gi|499149128	isocitrate lyase	47970.6	NCBInr	Plesiomonas shigelloides	4	2
F102511	116	gi|493072213	isocitrate lyase	47683.6	NCBInr	Pantoea stewartii	3	2
F102511	117	gi|320175095	Iron-sulfur cluster regulator IscR	16365.3	NCBInr	Klebsiella;Klebsiella pneumoniae;Citrobacter sp. CIP 55.13;Enterobacter asburiae;Kosakonia radicincitans;Escherichia albertii;Cronobacter helveticus;Shigella dysenteriae CDC 74-1112;Shigella flexneri;Escherichia coli 2-474-04_S4_C1;Cronobacter pulveris;Escherichia coli 3030-1;Enterobacteriaceae;Escherichia coli 1-392-07_S4_C1;Escherichia coli P0298942.3;Cedecea davisae;Escherichia coli;Escherichia	5	2
F102511	118	gi|293651802	Chain A, Crystal Structure Of Etd97n-ehred Complex	40234.3	NCBInr	nospecies	15	6
F102511	118	gi|445990888	glycine cleavage system aminomethyltransferase T	40197.2	NCBInr	Salmonella bongori	6	2
F102511	119	gi|446733810	2-dehydro-3-deoxyphosphooctonate aldolase	31041	NCBInr	Escherichia coli	14	6
F102511	119	gi|14277732	Chain A, Crystal Structures Of Kdo8p Synthase In Its Binary Complex With Substrate Phosphoenol Pyruvate	31083	NCBInr	nospecies	14	6
F102511	120	gi|723586857	Chain A, Structure Of A Cube-shaped, Highly Porous Protein Cage Designed By Fusing Symmetric Oligomeric Domains	31406.2	NCBInr	nospecies	31	4
F102511	120	gi|42543407	Chain A, Crystal Structure Of A Truncated Form Of Fkpa From Escherichia Coli	24106.5	NCBInr	nospecies	8	4
F102511	121	gi|447052952	MULTISPECIES: S-ribosylhomocysteinase	19601.7	NCBInr	Enterobacteriaceae;Shigella flexneri;Shigella;Escherichia;Escherichia coli	12	5
F102511	122	gi|91071834	fibronectin-binding protein B	22689.5	NCBInr	Shigella flexneri;Shigella;Shigella dysenteriae;Shigella sonnei;Enterobacteriaceae;Escherichia coli 2534-86;Escherichia coli;Shigella boydii;Shigella flexneri CCH060;Escherichia coli UTI89;Klebsiella pneumoniae IS22;Escherichia coli SE15;Escherichia;Escherichia coli P0302308.12	6	3
F102511	123	gi|157833547	Chain A, Spermidine/putrescine-binding Protein Complexed With Spermidine (monomer Form)	36470.2	NCBInr	nospecies	12	6
F102511	124	gi|12517613	outer membrane channel; specific tolerance to colicin E1; segregation of daughter chromosomes	53953.3	NCBInr	Escherichia coli ISC7;Shigella flexneri 2002017;Escherichia albertii KF1;Shigella;Escherichia coli AI27;Shigella sonnei;Escherichia coli UMEA 3290-1;Escherichia coli UMEA 3065-1;Escherichia sp. KTE52;Shigella flexneri 1235-66;Escherichia fergusonii;Escherichia coli;Escherichia sp. TW14182;Escherichia coli CFT073;Escherichia albertii;Escherichia coli O157:H7 str. EDL933;Escherichia fergusonii ECD2…	14	7
F102511	124	gi|635730442	outer membrane protein tolC	53613	NCBInr	Citrobacter sp. MGH 55	12	6
F102511	124	gi|501084671	outer membrane channel protein	53278.8	NCBInr	Citrobacter koseri	11	6
F102511	124	gi|745784678	membrane protein	52476.6	NCBInr	Enterobacter sp. Bisph2	9	4
F102511	124	gi|502671806	outer membrane channel protein	53552	NCBInr	Citrobacter rodentium	8	4
F102511	125	gi|71063660	IppI virulence protein	14935.3	NCBInr	Enterobacteriaceae;Shigella dysenteriae WRSd3;Shigella dysenteriae;Shigella flexneri	8	3
F102511	126	gi|443293	Chain A, The Structure Of Triosephosphate Isomerase From Escherichia Coli Determined At 2.6 Angstrom Resolution	27124.9	NCBInr	nospecies	11	3
F102511	126	gi|426285226	Triosephosphate isomerase	20770.7	NCBInr	Klebsiella;Enterobacter cloacae;Cronobacter dublinensis;Enterobacter;Cronobacter dublinensis 582;Cronobacter condimenti 1330;Enterobacter sp. UCD-UG_FMILLET;Enterobacteriaceae bacterium ATCC 29904;Cronobacter muytjensii;Cronobacter dublinensis 1210;Enterobacter sp. Bisph2;Kluyvera ascorbata;Enterobacter sp. BIDMC 26;Klebsiella sp. OBRC7;Enterobacteriaceae;Klebsiella oxytoca;Kosakonia sacchari;Cro…	10	2
F102511	127	gi|446017851	acetate kinase	43577.2	NCBInr	Shigella flexneri	28	8
F102511	127	gi|426549130	Acetate kinase	43626.1	NCBInr	Enterobacter mori;Cronobacter condimenti 1330;Cronobacter dublinensis;Cronobacter muytjensii;Cronobacter turicensis;Enterobacter;Enterobacter cloacae	26	7
F102511	127	gi|639211174	MULTISPECIES: acetate kinase	43649.1	NCBInr	Cronobacter	25	5
F102511	127	gi|510413567	acetate kinase	43487.3	NCBInr	Yersinia enterocolitica (type O:2) str. YE3094/96	19	3
F102511	128	gi|446633422	50S ribosomal protein L31	8076.05	NCBInr	Shigella flexneri	5	2
F102511	129	gi|320174180	Mannose-6-phosphate isomerase	44249.8	NCBInr	Plant transformation vector pCITCAM101;Shigella flexneri CDC 796-83;Shigella flexneri;Enterobacteriaceae;Escherichia coli;Shigella dysenteriae;Escherichia coli H736;Escherichia;Shigella dysenteriae CDC 74-1112	12	7
F102511	129	gi|447093403	mannose-6-phosphate isomerase	42937.1	NCBInr	Escherichia coli	9	6
F102511	130	gi|671541322	translocation protein TolB	45916.2	NCBInr	Cronobacter sp. 1383	17	6
F102511	130	gi|10120890	Chain A, Crystal Structure Of The E. Coli Tolb Protein	42745.2	NCBInr	nospecies	17	6
F102511	130	gi|325498077	translocation protein TolB	46323.4	NCBInr	Escherichia fergusonii;Escherichia fergusonii ECD227	10	2
F102511	131	gi|454897	galF	32967.2	NCBInr	Shigella flexneri;Escherichia coli;Shigella flexneri 1235-66	11	5
F102511	132	gi|519077466	hypothetical protein	53860.3	NCBInr	Escherichia coli	8	4
F102511	132	gi|300461975	tetratricopeptide repeat protein	56816.8	NCBInr	Escherichia coli 07798;Shigella;Escherichia coli MS 187-1;Shigella sonnei;Escherichia coli OK1180;Escherichia coli ARS4.2123;Escherichia coli P0305260.3;Escherichia sp. TW14182;Shigella flexneri;Escherichia coli 2730350;Enterobacteriaceae;Escherichia sp. TW11588;Escherichia coli;Escherichia coli DEC14A;Escherichia coli IS35;Shigella boydii;Escherichia coli DEC15D;Shigella dysenteriae;Escherichia	8	4
F102511	133	gi|325496031	cell division protein FtsZ	39824.4	NCBInr	Escherichia coli FRIK2001;Shigella;Escherichia fergusonii ECD227;Shigella sonnei;Enterobacteriaceae;Shigella flexneri 1235-66;Escherichia fergusonii;Escherichia coli;Shigella boydii;Escherichia coli 2871950;Escherichia coli MP020940.1;Escherichia	11	6
F102511	134	gi|315299386	hypothetical protein HMPREF9545_01544	20122	NCBInr	Escherichia coli 110957;Shigella dysenteriae;Enterobacteriaceae;Escherichia coli MS 16-3;Escherichia;Escherichia coli	6	4
F102511	134	gi|669216981	SBP bac 3 and ABC tran domain containing protein	71186.2	NCBInr	Trichuris trichiura	6	2
F102511	135	gi|54778763	ribosomal protein S10	14730.9	NCBInr	Escherichia coli IS1;synthetic construct;Escherichia coli O157;Escherichia coli;Enterobacteriaceae	12	3
F102511	136	gi|485749242	protein dcrB	19858.2	NCBInr	Escherichia coli 908555;Escherichia coli	16	5
F102511	136	gi|26110516	DcrB protein precursor	22203.4	NCBInr	Shigella;Enterobacteriaceae;Escherichia coli M718;Shigella boydii Sb227;Escherichia coli 83972;Escherichia coli UTI89;Escherichia;Escherichia coli;Escherichia coli 97.1742;Shigella dysenteriae;Escherichia coli CFT073;Escherichia albertii;Shigella dysenteriae 1617	16	5
F102511	136	gi|503838182	hypothetical protein	19606.1	NCBInr	Enterobacter asburiae	8	2
F102511	136	gi|495004626	DcrB protein precursor	19722.2	NCBInr	Cronobacter dublinensis;Cronobacter malonaticus;Cronobacter	3	2
F102511	137	gi|446212353	thiosulfate transporter subunit	37640.4	NCBInr	Escherichia sp. TW09231;Klebsiella;Klebsiella pneumoniae;Escherichia fergusonii;Escherichia coli DORA_A_5_14_21;Shigella sonnei;Escherichia sp. KTE52;Escherichia coli 180200;Shigella;Escherichia sp. TW09308;Enterobacteriaceae bacterium strain FGI 57;Klebsiella sp. 10982;Escherichia albertii;Shigella flexneri;Enterobacteriaceae;Escherichia;Shigella dysenteriae;Escherichia coli	10	5
F102511	138	gi|2970685	cold shock protein C	7355.71	NCBInr	Escherichia coli UMEA 3687-1;Erwinia amylovora;Escherichia coli NCTC 50110;Enterobacteriaceae;Citrobacter rodentium;Escherichia coli E128010;Salmonella enterica;Salmonella enterica subsp. enterica serovar Typhimurium;Escherichia coli	7	3
F102511	139	gi|281599802	Acriflavin resistance protein AcrA	43537.8	NCBInr	Shigella flexneri 2002017;Shigella flexneri	5	3
F102511	140	gi|540109	6-phosphogluconate dehydrogenase, partial	48811	NCBInr	Shigella flexneri;Escherichia coli;Shigella sonnei;Shigella sonnei 3233-85	22	8
F102511	140	gi|77862427	6-phosphogluconate dehydrogenase	48757.1	NCBInr	Escherichia coli	21	7
F102511	140	gi|445965610	6-phosphogluconate dehydrogenase	51524.3	NCBInr	Escherichia coli;Shigella dysenteriae	21	7
F102511	140	gi|515916015	6-phosphogluconate dehydrogenase	52184.6	NCBInr	Pantoea sp. A4	6	2
F102511	140	gi|506439925	6-phosphogluconate dehydrogenase	51469.3	NCBInr	Enterobacter sp. 638	3	2
F102511	141	gi|39931271	RecName: Full=Translation initiation factor IF-3	23416.5	NCBInr	Shigella flexneri;Shigella	12	3
F102511	141	gi|669215574	IF3 N and tRNA SAD and Ribosomal L35p and tRNA-sy nt 2b and Ribosomal L20 and HGTP anticodon and TGS and IF3 C domain containing protein	110875	NCBInr	Trichuris trichiura	5	2
F102511	142	gi|485817717	malonic semialdehyde reductase	27272.8	NCBInr	Escherichia coli	5	3
F102511	142	gi|491191745	malonic semialdehyde reductase	27245.8	NCBInr	Shigella flexneri	5	4
F102511	143	gi|3056574	elongation factor-P homolog	17571	NCBInr	Photorhabdus asymbiotica;Ceratitis capitata;Salmonella enterica subsp. enterica serovar Enteritidis str. EC20121004;Dickeya;Escherichia coli 3431;Hafnia alvei ATCC 13337;Providencia alcalifaciens;Xenorhabdus poinarii G6;Xenorhabdus nematophila;Citrobacter koseri;Enterobacteriaceae bacterium ATCC 29904;Enterobacter sp. Bisph2;Haemophilus;Salmonella enterica subsp. enterica serovar Enteritidis str.…	12	2
F102511	144	gi|26110473	Aspartate-semialdehyde dehydrogenase	42595.7	NCBInr	Shigella;Escherichia coli B354;Escherichia coli MS 187-1;Escherichia sp. HT073016;Citrobacter sp. CIP 55.13;Escherichia coli CFT073;Escherichia coli H591;Escherichia albertii;Citrobacter freundii;Shigella flexneri;Citrobacter sp. KTE151;Enterobacteriaceae;Citrobacter;Escherichia coli FVEC1412;Escherichia coli;Shigella boydii;Shigella dysenteriae;Escherichia coli O26:H11 str. 2010C-4430;Citrobacte…	11	7
F102511	145	gi|447188215	MULTISPECIES: response regulator in two-component regulatory system with PhoQ	25519.3	NCBInr	Enterobacteriaceae;Escherichia coli	20	5
F102511	145	gi|495728786	MULTISPECIES: PhoP family transcriptional regulator	25437.2	NCBInr	Enterobacteriaceae;Cedecea neteri;Cedecea davisae	10	2
F102511	146	gi|33357925	Chain 1, Real Space Refined Coordinates Of The 50s Subunit Fitted Into The Low Resolution Cryo-Em Map Of The Ef-G.Gtp State Of E. Coli 70s Ribosome	6236.58	NCBInr	nospecies	4	2
F102511	147	gi|33357890	Chain M, Real Space Refined Coordinates Of The 30s Subunit Fitted Into The Low Resolution Cryo-Em Map Of The Ef-G.Gtp State Of E. Coli 70s Ribosome	13017.2	NCBInr	nospecies	10	3
F102511	148	gi|701780442	Phosphoenolpyruvate-protein phosphotransferase	89356.7	NCBInr	Beauveria bassiana D1-5	18	3
F102511	148	gi|8569498	Chain A, Structure Of His15asp Hpr After Hydrolysis Of Ringed Species.	9091.71	NCBInr	nospecies	15	2
F102511	148	gi|306991501	Chain A, Solution Structure Of The Enzyme I Dimer Using Residual Dipolar Couplings And Small Angle X-Ray Scattering	63476.9	NCBInr	nospecies	11	7
F102511	148	gi|446545770	phosphoenolpyruvate-protein phosphotransferase	63542.9	NCBInr	Salmonella enterica	10	6
F102511	149	gi|749004887	peptidylprolyl isomerase	22220.5	NCBInr	Escherichia coli	16	4
F102511	149	gi|537048	ORF_o259a	28233.7	NCBInr	Escherichia fergusonii;Escherichia coli DORA_A_5_14_21;Shigella boydii;Escherichia coli B185;Escherichia coli 83972;Escherichia coli MS 21-1;Escherichia coli CFT073;Escherichia albertii;Escherichia coli O157:H7 str. EDL933;Shigella flexneri;Escherichia coli str. K-12 substr. MG1655;Enterobacteriaceae;Escherichia coli MS 200-1;Escherichia coli FVEC1412;Escherichia coli;Shigella dysenteriae Sd197;u…	16	4
F102511	150	gi|446509412	L-lactate dehydrogenase	42863.9	NCBInr	Enterobacteriaceae;Shigella flexneri;Escherichia coli	11	7
F102511	150	gi|496382854	L-lactate dehydrogenase	43156.4	NCBInr	Pantoea sp. Sc1	7	3
F102511	151	gi|446677375	hypothetical protein	29832.2	NCBInr	Enterobacteriaceae;Shigella flexneri;Escherichia coli;Shigella boydii;Escherichia	9	4
F102511	152	gi|299877727	cystine-binding periplasmic protein	31049.2	NCBInr	Escherichia coli DEC3F;Shigella;Escherichia coli KTE9;Escherichia coli UMEA 3304-1;Escherichia coli OK1180;Escherichia coli BIDMC 37;Escherichia coli KTE81;Escherichia coli HVH 33 (4-2174936);Klebsiella pneumoniae IS22;Escherichia coli HVH 46 (4-2758776);Escherichia coli KTE78;Shigella flexneri;Escherichia coli TA271;Escherichia coli UMEA 3718-1;Shigella sonnei 4822-66;Escherichia sp. KTE159;Esch…	5	4
F102511	153	gi|1246364	thymidylate:zeocin resistance protein:NDP kinase fusion protein	54369.6	NCBInr	Escherichia coli ISC7;Shigella flexneri;Enterobacteriaceae;Escherichia albertii;Escherichia;Cloning vector pZEO-SG4;Escherichia coli	8	5
F102511	153	gi|639210467	MULTISPECIES: nucleoside diphosphate kinase	15501.8	NCBInr	Cronobacter;Buttiauxella agrestis	5	3
F102511	154	gi|12517615	orf, hypothetical protein	25107	NCBInr	Shigella flexneri CDC 796-83;Shigella boydii;Shigella;Shigella dysenteriae;Escherichia coli TW10509;Shigella boydii Sb227;Escherichia coli 7-233-03_S1_C3;Salmonella enterica subsp. enterica serovar Johannesburg str. S5-703;Escherichia coli HVH 70 (4-2963531);Escherichia fergusonii;uncultured Oceanospirillales bacterium HF0770_27O18;Escherichia coli O157:H7 str. EDL933;Salmonella enterica subsp. e…	12	3
F102511	154	gi|488373917	membrane protein	23289	NCBInr	Shimwellia blattae	9	2
F102511	155	gi|446703559	glutaredoxin	24452.7	NCBInr	Enterobacteriaceae;Shigella flexneri;Escherichia coli;Shigella boydii;Escherichia	15	4
F102511	155	gi|446703567	glutaredoxin	24448.8	NCBInr	Escherichia coli	15	4
F102511	156	gi|505804814	amino acid transporter	34207.6	NCBInr	Salmonella bongori	7	5
F102511	156	gi|556487169	MULTISPECIES: glutamate/aspartate periplasmic-binding protein	33390.1	NCBInr	Enterobacter	6	4
F102511	156	gi|491106050	amino acid transporter	33411.2	NCBInr	Serratia odorifera;Serratia plymuthica	3	2
F102511	157	gi|52695972	Chain A, Crystal Structure Of Skp	15750	NCBInr	nospecies	12	4
F102511	158	gi|447210251	transcription termination/antitermination factor NusG	20545.5	NCBInr	Klebsiella pneumoniae;Shigella;Phaseolibacter flectens;Enterobacteriaceae;Citrobacter youngae;Edwardsiella ictaluri;Yersinia bercovieri;Plesiomonas shigelloides;Escherichia sp. TW15838;Salmonella enterica;Salmonella enterica subsp. enterica serovar Enteritidis str. SA20085285;Edwardsiella;Escherichia coli;Salmonella bongori	5	2
F102511	159	gi|739585900	chaperone protein DnaK	68705.3	NCBInr	Shewanella sp. YQH10	38	2
F102511	161	gi|503832357	chaperone protein DnaK	70260.5	NCBInr	Rhodothermus marinus;Chlorobium sp. GBChlB;Deinococcus-Thermus bacterium JGI 0000112-G17	38	2
F102511	162	gi|1246513	unkown	23353.6	NCBInr	Shigella flexneri;Escherichia fergusonii;Escherichia coli DORA_A_5_14_21;Shigella boydii;Shigella sonnei;Enterobacteriaceae;Escherichia coli;Shigella dysenteriae;Escherichia albertii;Escherichia coli K-12;Escherichia;Escherichia coli PA40	9	5
F102511	163	gi|446316339	L-asparaginase	37029.8	NCBInr	Salmonella bongori	5	3
F102511	164	gi|446854120	galactose-1-epimerase	38473.9	NCBInr	Shigella flexneri;Escherichia fergusonii;uncultured bacterium Contig236;Shigella sonnei;Enterobacteriaceae;Escherichia sp. TW11588;Escherichia coli;Shigella boydii;Escherichia sp. TW14182;Escherichia albertii;Escherichia	3	2
F102511	165	gi|1246354	cytosine deaminase:uracil phosphoribosyltransferase fusion protein	71359.8	NCBInr	Photorhabdus asymbiotica;Escherichia coli ISC7;Shigella dysenteriae;Cloning vector pZEO-SG1;Photorhabdus luminescens;Escherichia coli 2749250;Enterobacteriaceae;Escherichia coli DEC5A;Escherichia coli 2854350;Escherichia coli;Citrobacter farmeri GTC 1319	7	3
F102511	165	gi|347815024	uracil phosphoribosyltransferase	13516	NCBInr	Aggregatibacter aphrophilus;Enterobacteriaceae;Serratia sp. ATCC 39006;Aggregatibacter aphrophilus ATCC 33389;Mangrovibacter sp. MFB070;Aggregatibacter actinomycetemcomitans;Serratia fonticola;Trabulsiella guamensis;Kosakonia radicincitans;Aggregatibacter;Enterobacter lignolyticus;Enterobacter sp. Bisph1;Enterobacter sp. Bisph2	5	2
F102511	166	gi|145910	Long-chain fatty acid transport protein	48854.7	NCBInr	Shigella flexneri 2002017;Shigella;Escherichia coli OK1357;Escherichia coli H299;Salmonella enterica subsp. enterica serovar Agona str. 24249;Salmonella enterica subsp. enterica serovar Bareilly str. CFSAN000230;Shigella flexneri;Salmonella enterica subsp. enterica serovar Gallinarum str. 287/91;Escherichia coli 6-537-08_S4_C2;Escherichia coli 908525;Escherichia coli MS 200-1;Salmonella enterica …	6	4
F102511	166	gi|50513683	Chain A, Crystal Structure Of The Bacterial Fatty Acid Transporter Fadl From Escherichia Coli	46700.5	NCBInr	nospecies	5	4
F102511	167	gi|332767189	nadE	30732.8	NCBInr	Shigella flexneri;Shigella flexneri 2930-71	13	6
F102511	167	gi|446097169	NAD synthetase	30862.8	NCBInr	Escherichia coli	12	5
F102511	167	gi|493873162	NAD synthetase	30744.9	NCBInr	Yokenella regensburgei;Trabulsiella guamensis	8	3
F102511	167	gi|727335156	NAD synthetase	30633.9	NCBInr	Pantoea sp. FF5	4	2
F102511	168	gi|300314709	selenide, water dikinase	37280.9	NCBInr	Escherichia coli ISC7;Shigella flexneri;Escherichia fergusonii;Escherichia coli 113303;Shigella sonnei;Enterobacteriaceae;Escherichia;Escherichia coli MS 84-1;Escherichia coli 110957;Escherichia coli MS 175-1;Shigella dysenteriae;Escherichia albertii;Escherichia coli H736;Escherichia coli;Escherichia coli MS 187-1	6	4
F102511	169	gi|332085096	periplasmic dipeptide transport protein	59402.6	NCBInr	Shigella flexneri;Shigella dysenteriae;Enterobacteriaceae;Shigella flexneri VA-6;Shigella boydii 5216-82;Shigella boydii;Shigella dysenteriae 155-74;Escherichia coli FDA504;Escherichia coli	9	5
F102511	169	gi|323179501	periplasmic dipeptide transport protein	59482.8	NCBInr	Escherichia coli OK1180;Escherichia coli;Escherichia coli DEC8A	8	4
F102511	170	gi|643436286	ATP-dependent protease ATP-binding subunit HslU	49663.9	NCBInr	Escherichia coli	13	6
F102511	170	gi|7245635	Chain A, Trigonal Crystal Form Of Heat Shock Locus U (Hslu) From Escherichia Coli	49545.9	NCBInr	nospecies	13	6
F102511	170	gi|746032851	ATP-dependent protease ATP-binding subunit HslU	49465.7	NCBInr	Frischella perrara	10	3
F102511	171	gi|2098315	Chain A, Phosphate-Binding Protein Mutant T141d	34414.7	NCBInr	nospecies	10	4
F102511	172	gi|145598	cyclic AMP receptor protein	23770.4	NCBInr	Enterobacter mori;Ceratitis capitata;Klebsiella pneumoniae;Dickeya;Salmonella enterica subsp. enterica serovar Alachua str. R6-377;Serratia sp. ATCC 39006;Yersinia intermedia;Cronobacter sakazakii;Escherichia coli LW1655F+;Shigella flexneri;Yersinia pestis;Yersinia enterocolitica;Salmonella enterica subsp. enterica serovar Typhimurium;Escherichia coli;Pantoea rodasii;Salmonella enterica subsp. en…	14	5
F102511	172	gi|494450054	transcriptional regulator	25366	NCBInr	Haemophilus pittmaniae	8	2
F102511	173	gi|545282703	flavodoxin-1	19895.6	NCBInr	Escherichia coli	11	4
F102511	173	gi|2781032	Chain A, Flavodoxins That Are Required For Enzyme Activation: The Structure Of Oxidized Flavodoxin From Escherichia Coli At 1.8 Angstroms Resolution.	19764.6	NCBInr	nospecies	11	4
F102511	174	gi|7466527	hypothetical protein b3830 - Escherichia coli (strain K-12)	36921.9	NCBInr	nospecies	7	3
F102511	175	gi|446660281	zinc transporter	28563.7	NCBInr	Shigella flexneri	10	5
F102511	175	gi|426312238	Histidine ABC transporter, histidine-binding periplasmic protein precursor HisJ (TC 3.A.1.3.1)	30664.9	NCBInr	Cronobacter malonaticus 507;Cronobacter universalis;Cronobacter dublinensis;Enterobacteriaceae bacterium LSJC7;Cronobacter condimenti;Escherichia vulneris NBRC 102420;Cronobacter sakazakii;Cronobacter condimenti 1330;Cronobacter malonaticus;Cronobacter muytjensii;Cronobacter dublinensis 1210;Enterobacter sp. Bisph2;Mangrovibacter sp. MFB070;Escherichia hermannii;Cronobacter	5	2
F102511	176	gi|503838095	peptidyl-prolyl cis-trans isomerase	20279.4	NCBInr	Enterobacter asburiae	9	4
F102511	176	gi|147052	protein of unknown function (utu), partial	16846.5	NCBInr	Shigella flexneri;Escherichia fergusonii;Shigella;Shigella dysenteriae;Enterobacteriaceae;Escherichia;Escherichia coli	9	4
F102511	176	gi|654546945	peptidylprolyl isomerase	20319.5	NCBInr	Enterobacter cloacae	6	3
F102511	177	gi|390900128	capsular synthesis regulator component B	8656.63	NCBInr	Escherichia fergusonii;Escherichia coli DORA_A_5_14_21;Escherichia coli p0305293.15;Escherichia coli P0304816.13;Enterobacteriaceae;uncultured bacterium Contig871;Escherichia coli P0302308.2;Escherichia coli EC1738;Shigella boydii;Escherichia coli MP021017.3;Escherichia coli	8	2
F102511	178	gi|320194553	Osmotically inducible lipoprotein E precursor	11726.8	NCBInr	Escherichia fergusonii;Escherichia coli DORA_A_5_14_21;Shigella flexneri;Citrobacter sp. CIP 55.13;Shigella flexneri 1235-66;Escherichia coli 1-176-05_S3_C2;Citrobacter freundii;Escherichia coli MP021017.6;Citrobacter sp. MGH 55;Escherichia coli 3030-1;Enterobacteriaceae;Escherichia coli WV_060327;Citrobacter freundii CFNIH1;Citrobacter youngae;Escherichia coli;Citrobacter farmeri GTC 1319;Citrob…	7	3
F102511	178	gi|353575852	Osmotically inducible lipoprotein E precursor	10753.2	NCBInr	Salmonella enterica subsp. enterica serovar Enteritidis str. SA19982831;Salmonella enterica subsp. enterica serovar Enteritidis str. EC20120677;Salmonella enterica subsp. enterica serovar Enteritidis str. EC20121751;Salmonella enterica subsp. enterica serovar Alachua str. R6-377;Salmonella enterica;Salmonella enterica subsp. enterica serovar London str. CFSAN001081;Salmonella bongori	7	3
F102511	179	gi|42144	unnamed protein product	54681.9	NCBInr	Shigella flexneri;Shigella;Enterobacteriaceae;Escherichia coli;Escherichia;Shigella dysenteriae;Escherichia albertii;Escherichia coli DEC15C	5	3
F102511	180	gi|147464	aspartate transcarbamoylase catalytic chain (pyrB)	34463.8	NCBInr	Ceratitis capitata;Escherichia fergusonii;Escherichia sp. TW15838;Shigella sonnei;Citrobacter rodentium;Shigella sonnei 3233-85;Escherichia albertii;Shigella flexneri;Escherichia coli 3431;Enterobacteriaceae;Shigella flexneri J1713;Escherichia coli 1-392-07_S4_C1;Escherichia coli 5-366-08_S1_C3;Escherichia coli ATCC BAA-2192;Escherichia;Shigella boydii;Salmonella enterica;Escherichia coli ATCC BA…	8	3
F102511	181	gi|446967034	glucose-1-phosphatase/inositol phosphatase	45961	NCBInr	Shigella flexneri	6	4
F102511	182	gi|1943377	Chain A, Gtp Cyclohydrolase I	24797.9	NCBInr	nospecies	8	5
F102511	182	gi|498303800	GTP cyclohydrolase I	24804	NCBInr	Plautia stali symbiont	4	2
F102511	183	gi|94962153	O-propargyltyrosyl tRNA synthetase	47746.2	NCBInr	Escherichia albertii KF1;Escherichia coli 113303;Shigella boydii;Citrobacter sp. MGH 55;Escherichia sp. 3_2_53FAA;Escherichia coli;Escherichia albertii;Citrobacter farmeri GTC 1319;Shigella flexneri;Enterobacteriaceae;Escherichia coli MS 57-2;Escherichia;Escherichia coli O113:H21 str. 07-4224;Shigella dysenteriae;Escherichia coli B088;synthetic construct;Escherichia coli MS 78-1;Escherichia coli …	11	3
F102511	183	gi|751361316	Chain A, Engineered Tyrosyl-trna Synthetase With The Nonstandard Amino Acid L- 4,4-biphenylalanine	47603	NCBInr	nospecies	11	3
F102511	184	gi|87117340	AccD	32898.9	NCBInr	Shigella flexneri;Shigella boydii	8	4
F102511	184	gi|26109110	Acetyl-coenzyme A carboxylase carboxyl transferase subunit beta	37026.9	NCBInr	Escherichia coli 2756500;Escherichia coli 2-005-03_S4_C3;Shigella;Shigella boydii;Escherichia coli 2735000;Escherichia coli OK1180;Shigella flexneri CCH060;Escherichia coli P12b;Shigella dysenteriae WRSd3;Escherichia coli LW1655F+;Escherichia coli CFT073;Shigella boydii 4444-74;Shigella dysenteriae CDC 74-1112;Shigella flexneri;Shigella sonnei;Escherichia coli 3030-1;Escherichia coli 2730350;Ente…	7	3
F102511	185	gi|585342825	threonine synthase	47282.3	NCBInr	Escherichia coli	10	4
F102511	185	gi|10186168	threonine synthase	42898.9	NCBInr	Shigella;Escherichia coli DORA_A_5_14_21;Shigella dysenteriae;Shigella sonnei;Citrobacter sp. MGH 55;Escherichia coli 7-233-03_S1_C2;Escherichia coli EPECa12;Escherichia coli 3-475-03_S4_C2;Escherichia sp. TW14182;Clonorchis sinensis;Shigella flexneri;Enterobacteriaceae;Escherichia coli 5-366-08_S3_C2;Escherichia sp. TW11588;Escherichia coli;Escherichia coli B36-1;Shigella boydii;Escherichia sp. …	10	4
F102511	185	gi|493863436	MULTISPECIES: threonine synthase	47185.5	NCBInr	Enterobacter cloacae complex;Enterobacteriaceae bacterium strain FGI 57	9	3
F102511	186	gi|490207979	MULTISPECIES: peptidyl-prolyl cis-trans isomerase	20979.8	NCBInr	Klebsiella;Klebsiella oxytoca;Enterobacter aerogenes	12	3
F102511	186	gi|225733897	Chain A, Solution Structure Of E.Coli Slyd	18808.1	NCBInr	nospecies	12	3
F102511	187	gi|54778769	ribosomal protein S16	12187.5	NCBInr	Escherichia coli MS 185-1;synthetic construct;Escherichia coli;Enterobacteriaceae;Shigella flexneri	5	3
F102511	188	gi|320174355	aspartyl-tRNA synthetase	64114.8	NCBInr	Escherichia coli 2756500;Escherichia coli 1-392-07_S1_C1;Escherichia coli P0299917.4;Escherichia coli STEC_MHI813;Escherichia coli 2770900;Escherichia coli P0299917.8;Escherichia coli O145:H28 str. RM13516;Escherichia coli 180600;Escherichia coli P0302308.11;Escherichia coli MP021552.7;Escherichia coli P0304816.2;Shigella flexneri;Escherichia coli 2780750;Shigella sonnei 4822-66;Escherichia coli …	7	2
F102511	189	gi|291470755	hypothetical protein ECEG_01244	15283.7	NCBInr	Shigella flexneri;Escherichia coli SCD2;Shigella;Escherichia coli B354;Escherichia coli MS 119-7;Escherichia coli TA271;Enterobacteriaceae;Escherichia coli 2-427-07_S3_C1;Escherichia coli;Escherichia coli 113303;uncultured bacterium Contig1209;Escherichia sp. TW09308;Escherichia coli 96.154;Escherichia coli 908541;Escherichia	5	2
F102511	190	gi|377839820	acid stress chaperone	10741.3	NCBInr	Escherichia coli 1-392-07_S3_C3;Escherichia coli DEC1A;Shigella flexneri;Enterobacteriaceae;Escherichia sp. HT073016;Escherichia;Escherichia albertii;Escherichia coli 178850;Shigella boydii;Escherichia coli 2788150;Escherichia sp. KTE11;Escherichia coli;Escherichia coli KTE33	8	3
F102511	191	gi|2914323	Chain A, X-Ray Structure Of Escherichia Coli Enoyl Reductase With Bound Nad And Benzo-Diazaborine	27943.1	NCBInr	nospecies	14	5
F102511	191	gi|446428641	enoyl-ACP reductase	27969.1	NCBInr	Salmonella enterica;Citrobacter rodentium;Enterobacter cloacae;Enterobacter	12	4
F102511	191	gi|488373748	enoyl-ACP reductase	28015.2	NCBInr	Shimwellia blattae	11	3
F102511	191	gi|743514327	enoyl-ACP reductase	28089.1	NCBInr	Leclercia adecarboxylata	4	3
F102511	192	gi|672833425	molecular chaperone	68115.6	NCBInr	Escherichia coli	7	4
F102511	192	gi|345381202	PPIC-type PPIASE domain protein	65279.1	NCBInr	Shigella;Shigella boydii;Escherichia coli G58-1;Escherichia coli 7-233-03_S1_C3;Escherichia coli P0305260.3;Klebsiella pneumoniae IS22;Escherichia;Shigella flexneri;Escherichia coli 2-474-04_S4_C1;Escherichia coli ISC41;Enterobacteriaceae;Shigella sonnei 4822-66;Escherichia coli 2875000;Escherichia coli 6-537-08_S4_C2;Escherichia coli P0305260.11;Escherichia coli G3/10;Escherichia sp. TW15838;Esc…	7	4
F102511	192	gi|378234473	PPIC-type PPIASE domain protein	66864.1	NCBInr	Escherichia sp. TW09231;Escherichia coli EPEC C342-62;Escherichia sp. TW11588;Escherichia;Escherichia coli DEC14C;Shigella dysenteriae;Escherichia sp. TW14182;Escherichia albertii;Escherichia coli	6	3
F102511	193	gi|26106668	Phosphoheptose isomerase	27392.1	NCBInr	Escherichia coli LAU-EC8;Shigella flexneri;Escherichia fergusonii ECD227;Enterobacteriaceae;Escherichia coli MS 57-2;Escherichia coli;Shigella flexneri 1235-66;Escherichia coli G3/10;Shigella boydii;Escherichia coli CFT073;Escherichia coli MS 21-1;Escherichia coli E1520;Escherichia coli UTI89;Klebsiella pneumoniae IS22;Escherichia	7	3
F102511	193	gi|446257960	phosphoheptose isomerase	27332.1	NCBInr	Shigella flexneri	7	3
F102511	194	gi|332764537	universal stress family protein	15628.1	NCBInr	Enterobacteriaceae;Shigella flexneri;Shigella flexneri 2930-71;Escherichia coli;Shigella dysenteriae	7	2
F102511	195	gi|10835451	Chain A, Crystal Structure Of Kdpg Aldolase Double Mutant K133qT161K	22468	NCBInr	nospecies	11	4
F102511	196	gi|447214019	hypothetical protein	20419.6	NCBInr	Escherichia coli	16	4
F102511	196	gi|116487360	chromate reductase	20340.6	NCBInr	Shigella flexneri;Escherichia coli KTE64;Escherichia coli MS 69-1;Enterobacteriaceae;Shigella sonnei 4822-66;Escherichia coli;Escherichia coli MS 198-1	16	4
F102511	196	gi|447213857	hypothetical protein	20472.7	NCBInr	Escherichia sp. TW09308	13	3
F102511	197	gi|326623414	fumarate hydratase class I, anaerobic	57942.4	NCBInr	Shigella;Salmonella enterica subsp. enterica serovar Typhimurium str. STm2;Salmonella enterica subsp. enterica serovar Bareilly str. CFSAN000197;Escherichia sp. HT073016;Salmonella enterica subsp. enterica serovar Nchanga str. CFSAN001091;Salmonella enterica subsp. enterica serovar Eastbourne str. CFSAN001084;Salmonella enterica subsp. enterica serovar Agona str. 66.F.99;Salmonella enterica subsp…	5	5
F102511	198	gi|585361028	purine nucleoside phosphoramidase	13232.9	NCBInr	Escherichia coli	11	3
F102511	198	gi|300307160	histidine triad domain protein	13960.3	NCBInr	Escherichia coli MS 145-7;Shigella;Enterobacteriaceae;Escherichia coli MS 200-1;Escherichia;Escherichia coli	11	3
F102511	199	gi|388326070	Chain X, Crystal Structure Of Hpf Bound To The 70s Ribosome. This Pdb Entry Contains Coordinates For The 30s Subunit With Bound Hpf Of The 1st Ribosome In The Asu	11566	NCBInr	nospecies	6	2
F102511	200	gi|1128947	ORF X; putative, partial	20691.2	NCBInr	Escherichia coli ISC7;Shigella;Citrobacter sp. MGH 55;Salmonella enterica subsp. enterica serovar Alachua str. R6-377;Salmonella enterica subsp. enterica serovar Senftenberg str. A4-543;Salmonella enterica subsp. enterica serovar Enteritidis str. EC20130347;Escherichia sp. KTE52;Salmonella enterica subsp. enterica serovar Enteritidis str. SA19994216;Escherichia fergusonii;Enterobacteriaceae bacte…	15	5
F102511	200	gi|494615887	seryl-tRNA synthetase	48962.8	NCBInr	Kosakonia radicincitans	14	4
F102511	200	gi|685385269	seryl-tRNA synthetase, partial	12714.3	NCBInr	Salmonella enterica	9	4
F102511	201	gi|332767672	hypothetical protein SF293071_1326	22636.4	NCBInr	Shigella flexneri;Shigella;Escherichia coli ISC41;Enterobacteriaceae;Escherichia coli;Escherichia sp. TW11588;Escherichia coli PCN033;Shigella flexneri 2930-71;Shigella sonnei 3233-85;Shigella dysenteriae;Escherichia sp. TW14182;Escherichia	19	3
F102511	201	gi|489928820	hypothetical protein	24233.2	NCBInr	Citrobacter freundii;Citrobacter sp. 30_2	18	2
F102511	202	gi|24158745	Chain A, Crystal Structure Of Ychn Protein From E.Coli	12738.6	NCBInr	nospecies	5	2
F102511	203	gi|537231	ORF_f579	65129.3	NCBInr	Escherichia coli 907446;Escherichia coli ISC7;Shigella;Escherichia coli MS 69-1;Escherichia coli P0304816.3;Escherichia coli P0302308.2;Escherichia coli 1-176-05_S1_C1;Escherichia coli 908585;Shigella flexneri;Klebsiella pneumoniae IS22;Escherichia coli P0304816.6;Escherichia coli str. K-12 substr. MG1655;Enterobacteriaceae;Escherichia coli 2860050;Escherichia coli 113290;Escherichia coli P029943…	7	3
F102511	203	gi|445968908	heme ABC transporter ATP-binding protein	62513.3	NCBInr	Escherichia albertii	4	2
F102511	204	gi|377859922	hlyD secretion family protein	39176.8	NCBInr	Escherichia sp. TW09231;Shigella flexneri;Shigella;Escherichia coli DEC2A;Shigella dysenteriae;Shigella sonnei;Enterobacteriaceae;Escherichia coli;Escherichia fergusonii;Shigella boydii;Escherichia albertii;Escherichia	5	3
F102511	205	gi|315364663	Chain A, Crystal Structure Of Escherichia Coli Bamb, A Lipoprotein Component Of The Beta-Barrel Assembly Machinery Complex, Native Crystals	42018.1	NCBInr	nospecies	12	4
F102511	206	gi|446904459	hypothetical protein	33728.4	NCBInr	Shigella flexneri;Shigella	5	5
F102511	206	gi|73855778	conserved hypothetical protein	34156.7	NCBInr	Shigella sonnei Ss046;Enterobacteriaceae;Shigella;Shigella boydii	4	3
F102511	207	gi|364573496	ribosomal protein L2	27930.9	NCBInr	Enterobacter sp. 638;Yokenella regensburgei ATCC 43003;Klebsiella pneumoniae;Enterobacter aerogenes;Pectobacterium carotovorum;Raoultella ornithinolytica;Mangrovibacter sp. MFB070;Morganella;Citrobacter werkmanii NBRC 105721;Enterobacter sp. Bisph1;Enterobacteriaceae bacterium strain FGI 57;Pectobacterium atrosepticum;Enterobacter sp. Bisph2;Tatumella morbirosei;Pantoea sp. PSNIH2;Erwinia;Erwinia…	11	4
F102511	207	gi|223571	protein L12	29825	NCBInr	nospecies	11	4
F102511	207	gi|95105415	50S ribosomal protein L2	25451.5	NCBInr	Candidatus Arsenophonus triatominarum	8	2
F102511	209	gi|446981535	MULTISPECIES: aldehyde oxidoreductase	42192.9	NCBInr	Escherichia	17	2
F102511	209	gi|51247112	Chain A, Structural Genomics, Unknown Function Crystal Structure Of E. Coli K-12 Yqhd	44663.1	NCBInr	nospecies	17	2
F102511	210	gi|446501971	50S ribosomal protein L3	22215.8	NCBInr	Klebsiella;Klebsiella pneumoniae;Pantoea;Shigella sonnei;Citrobacter rodentium;Buttiauxella agrestis;Pantoea sp. A4;Kosakonia radicincitans;Enterobacter lignolyticus;Yokenella regensburgei;Enterobacteriaceae bacterium strain FGI 57;Escherichia albertii;Enterobacter sp. Bisph2;Citrobacter farmeri GTC 1319;Pantoea agglomerans;Shigella flexneri;Klebsiella pneumoniae MRSN 1319;Enterobacteriaceae;Ente…	7	4
F102511	210	gi|446501985	50S ribosomal protein L4	39691.2	NCBInr	Salmonella enterica	7	3
F102511	210	gi|488376006	50S ribosomal protein L3	22254.9	NCBInr	Shimwellia blattae	6	4
F102511	210	gi|116667437	Chain C, Structure Of The 50s Subunit Of A Pre-Translocational E. Coli Ribosome Obtained By Fitting Atomic Models For Rna And Protein Components Into Cryo-Em Map Emd-1056	21757.7	NCBInr	nospecies	4	2
F102511	210	gi|520899751	50S ribosomal protein L4	22069.9	NCBInr	Erwinia tracheiphila	3	2
F102511	211	gi|405949	rplY	10835.6	NCBInr	Shigella flexneri;Shigella;Shigella dysenteriae;Enterobacteriaceae;Escherichia;Shigella boydii;Escherichia sp. TW14182;Escherichia coli	15	3
F102511	211	gi|446416334	50S ribosomal protein L25	10532.6	NCBInr	Salmonella enterica;Salmonella enterica subsp. enterica serovar Heidelberg str. RI-11-014316;Salmonella enterica subsp. enterica serovar Enteritidis str. EC20130347;Salmonella enterica subsp. enterica serovar Agona str. 39.O.03;Salmonella enterica subsp. enterica serovar Pullorum	13	2
F102511	212	gi|446694390	5'-nucleotidase	60914.9	NCBInr	Shigella flexneri	8	5
F102511	214	gi|445983972	glutathione S-transferase	24056.3	NCBInr	Escherichia sp. TW09231;Shigella flexneri;Escherichia coli O103:H2 str. 2011C-3750;Enterobacteriaceae;Escherichia sp. HT073016;Escherichia sp. TW11588;Escherichia coli LAU-EC7;Escherichia coli;Shigella dysenteriae;Escherichia coli ATCC BAA-2219;Escherichia albertii;Escherichia	3	2
F102511	215	gi|41502	unnamed protein product	40833.8	NCBInr	Shigella flexneri 2002017;Escherichia albertii KF1;Shigella sonnei;Escherichia coli EC1864;Escherichia albertii NBRC 107761;Escherichia coli SMS-3-5;Escherichia coli 2845350;Shigella flexneri 2930-71;Escherichia coli MS 21-1;Escherichia coli cloneA_i1;Escherichia albertii;Escherichia coli W26;Shigella flexneri;Shigella sonnei Ss046;Escherichia coli M718;Escherichia coli B185;Escherichia coli;Ente…	11	5
F102511	215	gi|502610157	L-1,2-propanediol oxidoreductase	40425.6	NCBInr	Edwardsiella piscicida;Edwardsiella tarda	7	3
F102511	215	gi|694069129	1,2-propanediol oxidoreductase	40460.7	NCBInr	Klebsiella pneumoniae	7	3
F102511	215	gi|554423492	lactaldehyde reductase	40436.7	NCBInr	Klebsiella pneumoniae	7	3
F102511	215	gi|291092211	lactaldehyde reductase	40249.5	NCBInr	Klebsiella;Klebsiella sp. 07A044;Klebsiella pneumoniae;Klebsiella sp. 18A069;Enterococcus gallinarum EGD-AAK12;Klebsiella sp. 10982;Klebsiella pneumoniae KP-1;Klebsiella sp.;Klebsiella pneumoniae subsp. pneumoniae KP5-1;Klebsiella pneumoniae UCI 20;Edwardsiella tarda ATCC 23685;Klebsiella variicola CAG:634;Klebsiella sp. KTE92;Edwardsiella hoshinae;Klebsiella variicola;Edwardsiella tarda	7	3
F102511	216	gi|447108408	MULTISPECIES: cell division topological specificity factor MinE	10271.5	NCBInr	Enterobacteriaceae;Shigella flexneri;Citrobacter sp. MGH 55;Escherichia coli;Escherichia	5	3
F102511	217	gi|427311470	glutamate--tRNA ligase	49623.5	NCBInr	Escherichia sp. TW09231;Escherichia fergusonii;Shigella dysenteriae;Shigella sonnei;Escherichia sp. HT073016;Escherichia sp. TW09308;Escherichia sp. TW14182;Escherichia albertii;Klebsiella pneumoniae IS22;Shigella flexneri;Enterobacteriaceae;Escherichia coli 1-392-07_S4_C1;Escherichia sp. TW11588;Escherichia;Escherichia coli 97.1742;Shigella boydii;Escherichia coli	8	3
F102511	217	gi|446618334	glutaminyl-tRNA synthetase	54165	NCBInr	Shigella flexneri	8	3
F102511	218	gi|209912175	conserved hypothetical protein	32491.8	NCBInr	Shigella flexneri;Escherichia coli 3-373-03_S4_C2;Shigella dysenteriae;Enterobacteriaceae;Escherichia coli;Shigella boydii;Escherichia coli SE11;Escherichia;Shigella dysenteriae CDC 74-1112	7	3
F102511	219	gi|12516924	putative peptidase	49844	NCBInr	Escherichia fergusonii;Escherichia coli 3006;Shigella boydii Sb227;Shigella;Escherichia coli TX1999;Escherichia coli O157:H7 str. EDL933;Escherichia coli 2866750;Shigella flexneri;Escherichia coli 3030-1;Enterobacteriaceae;Shigella flexneri J1713;Escherichia coli;Shigella sonnei Ss046;Shigella dysenteriae Sd197;Shigella dysenteriae;Escherichia coli D9;Escherichia	6	5
F102511	220	gi|33357923	Chain X, Real Space Refined Coordinates Of The 50s Subunit Fitted Into The Low Resolution Cryo-Em Map Of The Ef-G.Gtp State Of E. Coli 70s Ribosome	6406.6	NCBInr	nospecies	14	4
F102511	220	gi|320029522	50S ribosomal subunit protein L30	6827.78	NCBInr	Serratia symbiotica str. Tucson;Serratia symbiotica	12	3
F102511	221	gi|145708	dihydrodipicolinate synthetase (dapA)	31637.2	NCBInr	Enterobacter mori;Enterobacter sp. 638;Salmonella enterica subsp. enterica serovar Alachua str. R6-377;Escherichia sp. 3_2_53FAA;Escherichia coli ISC7;Citrobacter farmeri GTC 1319;Leclercia adecarboxylata;Citrobacter koseri;Enterobacteriaceae bacterium ATCC 29904;Yokenella regensburgei;Shigella flexneri;Salmonella enterica subsp. enterica serovar Bareilly str. CFSAN000181;Citrobacter;Citrobacter …	3	2
F102511	222	gi|30750050	Chain A, X-Ray Structure Of Elbb From E. Coli. Northeast Structural Genomics Research Consortium (Nesg) Target Er105	24501.2	NCBInr	nospecies	4	2
F102511	223	gi|6730179	Chain A, Crystal Structure Of Reduced Thioredoxin Reductase From Escherichia Coli	34698.4	NCBInr	nospecies	3	2
F102511	224	gi|446150121	MULTISPECIES: plasmid partitioning protein ParB	35443.2	NCBInr	Enterobacteriaceae;Shigella flexneri;Shigella dysenteriae 1617;Shigella sonnei	6	4
F102511	225	gi|1173230	RecName: Full=30S ribosomal protein S20, partial	8167.47	NCBInr	Shigella flexneri 2002017;Klebsiella pneumoniae;Cronobacter turicensis;Escherichia vulneris NBRC 102420;Cronobacter sakazakii;Cronobacter dublinensis 582;Pluralibacter gergoviae;Shigella flexneri;Enterobacteriaceae;Escherichia coli P0302293.8;Trabulsiella guamensis;Escherichia coli DEC5A;Cronobacter dublinensis;synthetic construct;Cronobacter;Escherichia coli;Cronobacter malonaticus	7	2
F102511	226	gi|291471398	hypothetical protein ECEG_01908	36580.5	NCBInr	Shigella flexneri;Shigella;Escherichia coli B354;Escherichia coli ISC41;Enterobacteriaceae;Trichuris trichiura;Escherichia coli;Shigella boydii;Escherichia	6	5
F102511	226	gi|447013615	cytoskeletal protein RodZ	36186.4	NCBInr	Escherichia coli	5	4
F102511	226	gi|447013562	MULTISPECIES: cytoskeletal protein RodZ	36258.5	NCBInr	Escherichia sp. HT073016;Escherichia	5	4
F102511	226	gi|447013563	cytoskeletal protein RodZ	36249.4	NCBInr	Escherichia coli	4	4
F102511	227	gi|446105818	PTS sugar transporter subunit IIA	18105.5	NCBInr	Shigella flexneri;Shigella dysenteriae;Shigella sonnei;Enterobacteriaceae;Klebsiella pneumoniae IS22;Escherichia coli	5	2
F102511	228	gi|29726212	Chain A, Structure Of Ivy Complexed With Its Target, Hewl	15058.3	NCBInr	nospecies	3	2
F102511	228	gi|446454842	C-lysozyme inhibitor	16945.3	NCBInr	Shigella flexneri	3	2
F102511	229	gi|41563	unnamed protein product	52289	NCBInr	Enterobacter mori;Enterobacter sp. 638;Shigella;Enterobacter sp. E20;Escherichia coli ISC7;Citrobacter koseri;Enterobacteriaceae bacterium ATCC 29904;Enterobacteriaceae bacterium strain FGI 57;Leclercia adecarboxylata;Citrobacter sp. MGH 55;Citrobacter;Enterobacter cloacae;Enterobacter cancerogenus;Escherichia coli K-12;Escherichia coli;Cronobacter;Enterobacter ludwigii;Enterobacter sp. MR1;Esche…	8	3
F102511	229	gi|490208949	MULTISPECIES: glutamine synthetase	52135.8	NCBInr	Klebsiella;Klebsiella oxytoca;Raoultella planticola;Enterobacteriaceae;Raoultella ornithinolytica	8	3
F102511	229	gi|154090	glutamine synthetase precursor, partial	51947.8	NCBInr	Klebsiella;Klebsiella pneumoniae;Enterobacter aerogenes;Klebsiella sp. D1-5;Cedecea davisae;Kluyvera ascorbata;Klebsiella pneumoniae IS39;Salmonella enterica;Salmonella enterica subsp. enterica serovar Typhimurium;Salmonella bongori	4	3
F102511	229	gi|490356807	MULTISPECIES: glutamine synthetase	52313.7	NCBInr	Morganella	4	2
F102511	229	gi|488373133	glutamine synthetase	52139.7	NCBInr	Shimwellia blattae	4	3
F102511	230	gi|33357888	Chain K, Real Space Refined Coordinates Of The 30s Subunit Fitted Into The Low Resolution Cryo-Em Map Of The Ef-G.Gtp State Of E. Coli 70s Ribosome	13819.4	NCBInr	nospecies	4	2
F102511	231	gi|56554468	Chain A, Crystal Structure Of P28lY173F TRYPTOPHAN SYNTHASE ALPHA- Subunits From Escherichia Coli	28906.2	NCBInr	nospecies	9	4
F102511	231	gi|20135989	tryptophan synthase alpha subunit	25923.6	NCBInr	Shigella flexneri;Escherichia coli RN587/1;Shigella dysenteriae;Enterobacteriaceae;Shigella flexneri VA-6;Escherichia coli;Shigella dysenteriae 155-74;Escherichia coli P0305260.2;Shigella;Shigella boydii 5216-82;Shigella boydii;Escherichia coli STEC_C165-02;Shigella flexneri 2a;Escherichia	9	4
F102511	232	gi|446037515	DNA binding protein, nucleoid-associated	15295.9	NCBInr	Escherichia sp. TW09231;Shigella flexneri;Shigella;Enterobacteriaceae;Escherichia albertii;Escherichia;Escherichia coli	13	3
F102511	233	gi|147870	single-strand DNA-binding protein (ssb)	18993.3	NCBInr	Ceratitis capitata;Shigella;Escherichia coli APEC O1;Enterobacter cloacae BIDMC 8;Citrobacter freundii;Enterobacter cloacae;Salmonella enterica subsp. arizonae serovar 62:z4,z23:-;Escherichia coli HVH 206 (4-3128229);Enterobacter sp. DC1;Citrobacter koseri;Salmonella enterica subsp. enterica serovar Agona str. 39.O.03;Enterobacter sp. Bisph1;Yokenella regensburgei;Enterobacter sp. EGD-HP1;Salmone…	15	2
F102511	233	gi|695740735	single-stranded DNA-binding protein	20806.3	NCBInr	Enterobacter cloacae	15	2
F102511	233	gi|556475630	single-stranded DNA-binding protein	17604.8	NCBInr	Enterobacter sp. MGH 34	15	2
F102511	234	gi|320172858	Outer membrane protein Imp	88611.5	NCBInr	Escherichia coli DEC1A;Shigella;Escherichia albertii NBRC 107761;Escherichia coli 1-250-04_S3_C1;Escherichia coli O145:H28 str. RM13514;Escherichia coli 2871950;Escherichia coli cloneA_i1;Escherichia coli 6-175-07_S1_C1;Shigella dysenteriae CDC 74-1112;Shigella flexneri;Escherichia coli EC4100B;Escherichia coli 8-415-05_S1_C1;Shigella boydii 5216-82;Shigella dysenteriae;Escherichia coli MP021552.…	3	2
F102511	235	gi|447084314	hypothetical protein	55591.7	NCBInr	Shigella flexneri;Shigella;Shigella sonnei;Enterobacteriaceae;Escherichia coli 1-392-07_S4_C1;Escherichia;Shigella boydii;Escherichia coli	7	4
F102511	235	gi|635730026	protein yhjJ	55621.5	NCBInr	Citrobacter sp. MGH 55;Citrobacter farmeri GTC 1319	6	3
F102511	236	gi|353595202	Agmatinase	33812.7	NCBInr	Klebsiella;Ceratitis capitata;Klebsiella pneumoniae;Escherichia sp. HT073016;Enterobacter sp. DC1;Leclercia adecarboxylata;Citrobacter koseri;Enterobacteriaceae bacterium ATCC 29904;Enterobacter lignolyticus;Yokenella regensburgei;Raoultella ornithinolytica;Pluralibacter gergoviae;Citrobacter sp. MGH 55;Escherichia coli B7A;Citrobacter;Enterobacter sp. 638;Klebsiella pneumoniae IS53;Enterobacter …	5	3
F102511	237	gi|73855386	conserved hypothetical protein	33700.1	NCBInr	Escherichia sp. TW09231;Shigella flexneri 2002017;Shigella;Escherichia sp. HT073016;Escherichia coli MS 198-1;Escherichia coli MS 153-1;Escherichia sp. TW09308;Escherichia coli MS 16-3;Escherichia coli M605;Shigella flexneri;Shigella sonnei Ss046;Escherichia coli M718;Escherichia coli MS 200-1;Escherichia sp. KTE159;Escherichia coli 907779;Escherichia coli 110957;Shigella dysenteriae;Escherichia …	7	2
F102511	238	gi|9972130	phosphoribosylaminoimidazole synthetase	35093.8	NCBInr	Escherichia albertii;Escherichia coli;Escherichia albertii NBRC 107761	10	4
F102511	238	gi|499207311	phosphoribosylaminoimidazole synthetase	37223.7	NCBInr	Escherichia coli	10	4
F102511	238	gi|6137337	Chain A, X-Ray Crystal Structure Of Aminoimidazole Ribonucleotide Synthetase (Purm), From The E. Coli Purine Biosynthetic Pathway, At 2.5 A Resolution	37197.8	NCBInr	nospecies	10	4
F102511	239	gi|446189791	hypothetical protein	32682.3	NCBInr	Escherichia coli	7	4
F102511	239	gi|209768794	hypothetical protein ECs2431	32670.3	NCBInr	Shigella flexneri;Shigella boydii;Shigella sonnei;Enterobacteriaceae;Escherichia;Escherichia coli	7	4
F102511	239	gi|505383638	MULTISPECIES: Fructosamine-3-kinase	32543.3	NCBInr	Enterobacter cloacae complex	4	2
F102511	239	gi|550714941	MULTISPECIES: fructosamine kinase	32570.3	NCBInr	Enterobacteriaceae;Enterobacter cloacae complex;Enterobacter sp. MGH 38	4	2
F102511	240	gi|116667450	Chain Q, Structure Of The 50s Subunit Of A Pre-Translocational E. Coli Ribosome Obtained By Fitting Atomic Models For Rna And Protein Components Into Cryo-Em Map Emd-1056	11744.5	NCBInr	nospecies	8	3
F102511	240	gi|492807287	MULTISPECIES: 50S ribosomal protein L22	12150.6	NCBInr	Pectobacterium;Edwardsiella;Brenneria sp. EniD312;Sodalis	6	2
F102511	241	gi|14277737	Chain A, Hsp33, Heat Shock Protein With Redox-Regulated Chaperone Activity	28629.3	NCBInr	nospecies	3	2
F102511	242	gi|499207463	endoribonuclease L-PSP	15272.8	NCBInr	Escherichia coli	20	4
F102511	242	gi|553657725	putative endoribonuclease L-PSP	15274.9	NCBInr	Escherichia coli 908525;Escherichia coli	20	4
F102511	242	gi|6573316	Chain A, 1.2 A Crystal Structure Of Yjgf Gene Product From E. Coli	13611.1	NCBInr	nospecies	20	4
F102511	242	gi|445969685	MULTISPECIES: endoribonuclease L-PSP	13666.1	NCBInr	Salmonella enterica;Salmonella;Kluyvera ascorbata	14	3
F102511	242	gi|501084757	endoribonuclease L-PSP	14317.4	NCBInr	Citrobacter koseri	11	2
F102511	243	gi|119390344	Chain 9, Model Of E. Coli Srp Bound To 70s Rncs	47317.1	NCBInr	nospecies	8	5
F102511	243	gi|490522539	signal recognition particle protein	49852.4	NCBInr	Cronobacter sakazakii;Cronobacter malonaticus;Escherichia vulneris NBRC 102420;Cronobacter	6	3
F102511	244	gi|26106541	Prolyl-tRNA synthetase	65726.8	NCBInr	Escherichia coli DEC1A;Escherichia coli DEC3B;Escherichia coli OK1180;Escherichia sp. TW09308;Escherichia coli 199900.1;Shigella flexneri;Shigella dysenteriae;Escherichia coli;Escherichia coli P0304777.1;Escherichia coli 07798;Shigella boydii;Escherichia coli 2861200;Shigella flexneri 1235-66;Escherichia coli MP021017.9;Escherichia coli P0305260.4;Escherichia coli CFT073;Escherichia coli 180050;E…	7	5
F102511	245	gi|12513293	hypothetical protein Z0537	25084.8	NCBInr	Shigella;Escherichia coli 2848050;Escherichia coli O145:H28 str. RM13516;Shigella dysenteriae WRSd5;Escherichia coli O157:H7 str. EDL933;Escherichia coli LAU-EC10;Shigella flexneri;Enterobacteriaceae;Escherichia;Shigella dysenteriae Sd197;Escherichia coli O157:H7 str. TW14588;Shigella dysenteriae;Escherichia coli O104:H21 str. CFSAN002236;Escherichia coli UTI89;Escherichia coli;Escherichia coli H…	5	2
F102511	246	gi|446178141	peptidyl-prolyl cis-trans isomerase	18283	NCBInr	Shigella flexneri	5	3
F102511	247	gi|2773347	aminopeptidase	49950.2	NCBInr	Shigella;Escherichia sp. TW15838;Escherichia fergusonii;Escherichia coli;Escherichia sp. TW14182;Escherichia coli P0302308.14;Escherichia albertii;Escherichia coli ATCC 35150;Shigella flexneri;Enterobacteriaceae;Escherichia sp. TW11588;Escherichia coli ATCC BAA-2192;Shigella boydii;Shigella dysenteriae;Escherichia coli ATCC BAA-2215;Escherichia	4	3
F102511	248	gi|446855632	membrane protein	12050.1	NCBInr	Salmonella enterica;Salmonella bongori	2	2
F102511	249	gi|451277	oligopeptidase A	77375.6	NCBInr	Escherichia sp. TW09231;Escherichia coli ISC41;Enterobacter cloacae;Escherichia sp. HT073016;Escherichia coli 2762100;Enterobacter sp. MGH 4;Escherichia coli BCE034_MS-14;Enterobacter sp. DC1;Escherichia sp. TW09276;Enterobacteriaceae bacterium ATCC 29904;Leclercia adecarboxylata;Shigella boydii 4444-74;Escherichia coli FDA505;Escherichia coli FDA506;Shigella flexneri;Shigella dysenteriae WRSd5;E…	8	4
F102511	249	gi|506485715	Zn-dependent oligopeptidase	76782.4	NCBInr	Serratia marcescens	6	2
F102511	250	gi|581659	rfbB	40961.6	NCBInr	Shigella flexneri	13	4
F102511	251	gi|332750371	tryptophanyl-tRNA synthetase	35407.1	NCBInr	Shigella flexneri 4343-70;Shigella flexneri	4	3
F102511	252	gi|300454277	co-chaperone GrpE	26722.8	NCBInr	Escherichia fergusonii B253;Escherichia coli TW10509;Escherichia coli DORA_A_5_14_21;Enterobacteriaceae;Escherichia coli HVH 53 (4-0631051);Escherichia coli;Escherichia coli MS 21-1;Escherichia coli KTE143;Escherichia	4	3
F102511	252	gi|52697384	heat shock protein	17870.1	NCBInr	Escherichia sp. TW09231;Escherichia coli 07798;Shigella boydii;Shigella sonnei;Escherichia sp. TW09276;Escherichia sp. B1147;Escherichia coli EC1737;Shigella flexneri 2a;Shigella flexneri;Escherichia sp. B827;Enterobacteriaceae;Escherichia sp. TW11588;Escherichia coli;Escherichia coli P0305260.3;Shigella dysenteriae;Escherichia;Escherichia coli O55:H7	3	2
F102511	253	gi|1943414	Chain A, Inorganic Pyrophosphatase	19674	NCBInr	nospecies	10	4
F102511	253	gi|491423479	inorganic pyrophosphatase	19837	NCBInr	Edwardsiella;Edwardsiella ictaluri;Edwardsiella tarda;Edwardsiella hoshinae	6	3
F102511	254	gi|320175372	Ribonuclease E inhibitor RraA	17773.9	NCBInr	Shigella flexneri;Escherichia fergusonii;Shigella sonnei;Citrobacter sp. MGH 55;Enterobacteriaceae;Escherichia sp. KTE159;Escherichia sp. TW11588;Escherichia coli P02997067.6;Escherichia coli 2-316-03_S4_C1;Escherichia sp. TW15838;Shigella flexneri VA-6;Escherichia coli;Citrobacter farmeri GTC 1319;Shigella dysenteriae CDC 74-1112	5	2
F102511	255	gi|445987646	MULTISPECIES: hypothetical protein	15235.7	NCBInr	Enterobacteriaceae;Shigella flexneri;Shigella dysenteriae	6	2
F102511	256	gi|145751	dnaK suppressor (dksA)	17716.8	NCBInr	Klebsiella;Salmonella enterica subsp. enterica serovar Choleraesuis str. SC-B67;Providencia burhodogranariea;Plesiomonas shigelloides;Cronobacter dublinensis;Erwinia piriflorinigrans;Buttiauxella agrestis;Pantoea sp. IMH;Cronobacter sakazakii;Morganella;Klebsiella sp. 1_1_55;Cronobacter helveticus;Pluralibacter gergoviae;Arsenophonus nasoniae;Providencia rustigianii;Citrobacter;Shimwellia blattae…	5	3
F102511	256	gi|447077972	transcriptional regulator	17731.9	NCBInr	Salmonella enterica subsp. enterica serovar Enteritidis str. SA19994216;Colwellia psychrerythraea;Salmonella enterica subsp. enterica serovar Enteritidis str. EC20120697;Salmonella enterica subsp. enterica serovar Enteritidis str. EC20120994;Salmonella enterica subsp. enterica serovar Enteritidis str. EC20121541;Salmonella enterica subsp. enterica serovar Enteritidis str. SA20100239;Escherichia c…	4	2
F102511	256	gi|500082884	molecular chaperone DnaK	17109.5	NCBInr	Shewanella amazonensis	4	3
F102511	256	gi|494164494	DnaK suppressor protein	17538.8	NCBInr	Glaciecola polaris	3	2
F102511	256	gi|491642666	molecular chaperone DnaK	17090.5	NCBInr	Shewanella;Shewanella benthica;Shewanella denitrificans;Shewanella violacea;Shewanella colwelliana	3	2
F102511	257	gi|208435716	Chain A, Vira	40206.2	NCBInr	nospecies	5	2
F102511	257	gi|745759759	cysteine protease	45134.6	NCBInr	Shigella boydii	5	2
F102511	258	gi|446181272	fumarate hydratase	50624.8	NCBInr	Salmonella bongori	5	3
F102511	258	gi|740605790	fumarate hydratase	50506.8	NCBInr	Salmonella bongori	3	2
F102511	259	gi|808038	Mn-superoxide dismutase	22951.6	NCBInr	Enterobacter sp. 638;Rahnella;Dickeya;Enterobacter cloacae;Ewingella americana ATCC 33852;Raoultella planticola;Yersinia similis;Serratia grimesii;Cronobacter malonaticus 681;Enterobacter sp. Bisph1;Cronobacter dublinensis 1210;Yersinia massiliensis;Yersinia frederiksenii ATCC 33641;Shigella flexneri;Yersinia bercovieri ATCC 43970;Yersinia pestis;Dickeya sp. 2B12;Pectobacterium;Dickeya dianthicol…	7	2
F102511	259	gi|515943870	superoxide dismutase	22947.6	NCBInr	Enterobacteriaceae bacterium LSJC7	7	2
F102511	260	gi|391316354	putative peroxiredoxin bcp	15246.5	NCBInr	Salmonella enterica subsp. enterica serovar Enteritidis str. EC20121004;Citrobacter rodentium;Shigella flexneri 1235-66;Salmonella enterica subsp. enterica serovar Agona str. 400095 18;Citrobacter koseri;Salmonella enterica subsp. enterica serovar Enteritidis str. SA20085285;Salmonella enterica subsp. enterica serovar Enteritidis str. SA20090419;Citrobacter sp. MGH 55;Enterobacteriaceae;Escherich…	6	3
F102511	260	gi|503837292	thioredoxin-dependent thiol peroxidase	17812.8	NCBInr	Enterobacter asburiae	4	2
F102511	261	gi|446427997	GTP-binding protein YchF	39905.3	NCBInr	Citrobacter sp. MGH 55;Salmonella bongori;Salmonella enterica;Citrobacter rodentium;Citrobacter amalonaticus Y19;Citrobacter farmeri GTC 1319	3	2
F102511	261	gi|446427991	GTP-binding protein YchF	40012.4	NCBInr	Shigella flexneri;Escherichia fergusonii;Shigella sonnei;Enterobacteriaceae;Escherichia sp. HT073016;Escherichia coli;Escherichia albertii;Escherichia	3	2
F102511	262	gi|446070730	aspartate carbamoyltransferase regulatory subunit	17352	NCBInr	Shigella flexneri	6	3
F102511	263	gi|886953	sepA	146404	NCBInr	Shigella flexneri;Shigella flexneri 5a str. M90T;Escherichia coli;Shigella dysenteriae WRSd3;Shigella dysenteriae;Escherichia coli 3-105-05_S3_C2;Escherichia coli DEC15D;Escherichia coli DEC15E;Escherichia coli O104:H4 str. 11-02093;Escherichia coli 3-020-07_S4_C2;Escherichia coli 3-020-07_S4_C3	3	3
F102511	264	gi|446134807	monooxygenase	11299.8	NCBInr	Escherichia coli	8	2
F102511	264	gi|56966758	Chain A, Crystal Structure Of Jw1657 From Escherichia Coli	13741.9	NCBInr	nospecies	8	2
F102511	265	gi|11513847	Chain A, The Crystal Structure Of Adp-L-Glycero-D-Mannoheptose 6- Epimerase	34936.2	NCBInr	nospecies	6	3
F102511	266	gi|503838066	bacterioferritin	18212.3	NCBInr	Enterobacter asburiae	25	3
F102511	266	gi|489009410	MULTISPECIES: bacterioferritin	18313.3	NCBInr	Klebsiella;Enterobacter sp. 638;Klebsiella pneumoniae;Klebsiella pneumoniae KP-1;Enterobacter sp. 5-4;Enterobacteriaceae;Enterobacter cloacae;Enterobacter;Enterobacter sp. E20;Enterobacter cloacae complex;Enterobacter asburiae;Enterobacter lignolyticus;Leclercia adecarboxylata	25	3
F102511	266	gi|496402212	bacterioferritin	18360.4	NCBInr	Brenneria sp. EniD312	24	2
F102511	266	gi|426313081	Bacterioferritin	14199.1	NCBInr	Cronobacter malonaticus 507;Cronobacter pulveris;Cronobacter dublinensis;Cronobacter muytjensii;Cronobacter condimenti;Buttiauxella agrestis;Cronobacter sakazakii;Cronobacter malonaticus;Cronobacter turicensis;Cronobacter helveticus;Cronobacter sp. 1383;Escherichia hermannii;Cronobacter	24	2
F102511	266	gi|505182318	bacterioferritin	18285.3	NCBInr	Enterobacter aerogenes;Raoultella ornithinolytica	24	2
F102511	266	gi|515943574	bacterioferritin	18480.4	NCBInr	Enterobacteriaceae bacterium LSJC7	24	2
F102511	266	gi|489121284	MULTISPECIES: bacterioferritin	18313.3	NCBInr	Enterobacteriaceae;Citrobacter sp. CIP 55.13	24	2
F102511	266	gi|489924430	MULTISPECIES: bacterioferritin	18313.3	NCBInr	Enterobacteriaceae;Citrobacter;Citrobacter youngae;Citrobacter werkmanii NBRC 105721;Raoultella ornithinolytica	24	2
F102511	266	gi|494611561	bacterioferritin	18404.3	NCBInr	Kosakonia radicincitans	24	2
F102511	266	gi|516029484	bacterioferritin	18433.4	NCBInr	Kosakonia sacchari;Enterobacter sp. R4-368	24	2
F102511	266	gi|738155533	bacterioferritin	18395.3	NCBInr	Mangrovibacter sp. MFB070	24	2
F102511	266	gi|503339011	MULTISPECIES: bacterioferritin	18447.5	NCBInr	Rahnella aquatilis;Rahnella	24	2
F102511	266	gi|513465359	bacterioferritin	19147.8	NCBInr	Cedecea davisae DSM 4568;Cedecea davisae	5	2
F102511	267	gi|88192831	Chain A, Outer Membrane Protein Ompw	21661.5	NCBInr	nospecies	5	3
F102511	267	gi|353574082	OmpW protein, partial	12471.9	NCBInr	Salmonella enterica;Salmonella enterica subsp. enterica serovar London str. CFSAN001081;Salmonella enterica subsp. enterica serovar Adelaide str. A4-669;Salmonella bongori;Salmonella enterica subsp. enterica serovar Agona str. 24249	5	3
F102511	268	gi|446122431	chromosome partitioning protein ParA	44543.8	NCBInr	Enterobacteriaceae;Shigella flexneri;Shigella;Shigella dysenteriae	2	2
F102511	269	gi|27065307	Chain A, Solution Structure Of Ribosome Associated Factor Y	12645.6	NCBInr	nospecies	2	2
F102511	270	gi|408570847	outer membrane protein slp	19125.8	NCBInr	Shigella flexneri;Shigella;Enterobacteriaceae;Escherichia coli 1-392-07_S4_C3;Escherichia coli;Escherichia coli 8.0569;Shigella dysenteriae;Escherichia;Escherichia coli O139:H28 str. E24377A	2	2
F102511	271	gi|222840043	citrate synthase	13048.9	NCBInr	Bartonella sp. Rr19360tl	12	2
F102511	272	gi|398202701	glucose-6-phosphate 1-dehydrogenase	57573.4	NCBInr	Plautia stali symbiont;Pantoea;Pantoea dispersa;Tatumella;Pantoea rwandensis;Tatumella saanichensis;Pantoea sp. GM01;Pantoea sp. At-9b;Pantoea sp. 3.5.1;Pantoea sp. AS-PWVM4;Pantoea sp. Sc1;Pantoea vagans;Pantoea sp. A4;Pantoea sp. YR343;Enterobacter cancerogenus;Pantoea sp. PSNIH1;Pantoea rodasii;Pantoea stewartii	9	3
F102511	272	gi|148286	glucose-6-phosphate dehydrogenase	56008.4	NCBInr	Salmonella enterica subsp. enterica serovar Bareilly str. 2780;Dickeya;Cronobacter dublinensis;Citrobacter koseri;Cronobacter muytjensii;Leclercia adecarboxylata;Enterobacter sp. Bisph2;Shigella flexneri;Enterobacteriaceae bacterium LSJC7;Enterobacter cloacae;Trabulsiella guamensis;Enterobacter cancerogenus;Citrobacter braakii;Salmonella enterica subsp. enterica serovar Agona str. SA-3;Escherichi…	9	3
F102511	273	gi|446179432	stringent starvation protein A	24363.4	NCBInr	Enterobacteriaceae;Shigella boydii;Escherichia fergusonii;Escherichia coli;Shigella dysenteriae	5	3
F102511	274	gi|446234630	cell division protein FtsH	45503.1	NCBInr	Shigella flexneri	5	3
F102511	275	gi|325497450	aconitate hydratase	94507.1	NCBInr	Enterobacter sp. 638;Klebsiella;Shigella boydii;Escherichia coli 2-052-05_S3_C2;Escherichia coli 1-182-04_S4_C3;Salmonella enterica subsp. enterica serovar Senftenberg str. A4-543;Salmonella enterica subsp. enterica serovar Enteritidis str. SA19994216;Raoultella planticola;Enterobacter aerogenes;Cedecea davisae;Escherichia coli EPEC C342-62;Salmonella enterica subsp. enterica serovar Enteritidis …	6	4
F102511	276	gi|331056204	putative metal-binding protein related to the C- domain of SecA	21940.6	NCBInr	Escherichia coli 199900.1;Shigella flexneri;Escherichia coli 07798;Shigella;Escherichia coli TA206;Escherichia sp. TW15838;Shigella flexneri 1235-66;Enterobacteriaceae;Escherichia coli 2722950;Escherichia;Escherichia coli 1-392-07_S4_C2;Escherichia coli;Shigella boydii;Shigella dysenteriae;Escherichia coli O157:H43 str. T22	4	2
F102511	277	gi|495885007	MULTISPECIES: 50S ribosomal protein L24	11537.4	NCBInr	Alishewanella	8	2
F102511	279	gi|446409366	bifunctional PTS system fructose-specific transporter subunit IIA/HPr protein	39637.6	NCBInr	Shigella flexneri;Shigella;Shigella dysenteriae;Shigella sonnei;Enterobacteriaceae;Escherichia sp. KTE52;Escherichia sp. TW11588;Escherichia;Escherichia sp. TW09276;Shigella boydii;Escherichia sp. TW14182;Escherichia albertii;Klebsiella pneumoniae IS22;Escherichia coli	3	2
F102511	280	gi|26110239	50S ribosomal protein L13	18934.9	NCBInr	Enterobacter sp. 638;Shigella;Salmonella enterica subsp. enterica serovar Choleraesuis str. SC-B67;Citrobacter rodentium;Pantoea sp. FF5;Pantoea sp. IMH;Salmonella enterica;Leminorella grimontii;Escherichia coli CFT073;Salmonella enterica subsp. enterica serovar Inverness str. R8-3668;Budvicia aquatica;Pantoea sp. NGS-ED-1003;Salmonella enterica subsp. enterica serovar Rubislaw str. A4-653;Erwini…	6	2
F102511	281	gi|391303646	acid phosphatase	17382.8	NCBInr	Shigella flexneri;Shigella;Shigella boydii;Shigella sonnei;Enterobacteriaceae;Shigella dysenteriae 225-75	3	2
F102511	282	gi|40998	asparagine synthetase A	36723.8	NCBInr	Escherichia coli ISC7;Shigella;Escherichia coli DORA_A_5_14_21;Escherichia coli 2770900;Escherichia fergusonii;Escherichia albertii;Escherichia coli EC1736;Escherichia sp. TW10509;Escherichia coli M605;Escherichia coli MS 84-1;Shigella flexneri;Escherichia coli ISC41;Enterobacteriaceae;Escherichia coli 2534-86;Escherichia coli;Salmonella bongori;Shigella boydii;Escherichia	9	3
F102511	283	gi|397742721	glucose-specific PTS system component	6146.42	NCBInr	Klebsiella;Ceratitis capitata;Klebsiella pneumoniae;Enterobacter aerogenes;Enterobacter cloacae ISC8;Citrobacter rodentium;Escherichia vulneris NBRC 102420;Salmonella enterica subsp. enterica serovar Enteritidis str. EC20120677;Citrobacter koseri;Leclercia adecarboxylata;Enterobacteriaceae;Klebsiella oxytoca;Kosakonia sacchari;Enterobacter cloacae;Salmonella enterica;Salmonella enterica subsp. en…	5	2
F102511	284	gi|281600032	D-alanyl-D-alanine carboxypeptidase, fraction A	47160.9	NCBInr	Shigella flexneri 2002017;Shigella;Shigella flexneri;Shigella flexneri 1235-66	5	3
F102511	285	gi|446062211	MULTISPECIES: arsenate reductase	18985.3	NCBInr	Gallibacterium anatis;Acinetobacter;Proteobacteria	3	2
F102511	286	gi|345366987	aerobic respiration control protein arcA	26945	NCBInr	Enterobacteriaceae;Salmonella enterica;Escherichia coli STEC_EH250;Escherichia coli;Escherichia coli O113:H21 str. 07-4224	8	4
F102511	286	gi|490357339	MULTISPECIES: transcriptional regulator	27236.9	NCBInr	Photorhabdus asymbiotica;Xenorhabdus doucetiae;Photorhabdus temperata;Morganella morganii;Xenorhabdus cabanillasii;Xenorhabdus bovienii;Photorhabdus luminescens;Xenorhabdus nematophila;Morganella;Xenorhabdus szentirmaii	6	3
F102511	287	gi|446488516	threonine aldolase	36688.6	NCBInr	Shigella flexneri	4	3
F102511	287	gi|446488520	threonine aldolase	36717.7	NCBInr	Escherichia coli	3	2
F102511	288	gi|166235502	Chain A, Crystal Structure Of Tetrahydrodipicolinate N-Succinyltransferase From E. Coli	31228	NCBInr	nospecies	3	2
F102511	289	gi|601935	phosphotransacetylase	77704.8	NCBInr	Shigella;Escherichia coli P0304816.13;Escherichia sp. HT073016;Escherichia sp. 3_2_53FAA;Escherichia coli OK1180;Escherichia coli MS 21-1;Shigella flexneri;Escherichia coli MS 200-1;Escherichia coli 2-156-04_S4_C2;synthetic Escherichia coli C321.deltaA;Escherichia coli 2875000;Escherichia coli 907672;Escherichia coli DEC5A;Shigella dysenteriae;Escherichia coli p0305293.5;Escherichia;Escherichia c…	5	3
F102511	289	gi|304354090	phosphate acetyltransferase	77957.3	NCBInr	Psychromonas ossibalaenae;Pantoea sp. NGS-ED-1003;Pantoea;Pantoea sp. aB;Pantoea sp. Sc1;Pantoea sp. FF5;Pantoea vagans;Psychromonas aquimarina;Pantoea sp. 3.5.1;Erwinia toletana;Pantoea agglomerans Tx10;Erwinia billingiae	4	2
F102511	289	gi|740319472	phosphate acetyltransferase	77165	NCBInr	Trabulsiella guamensis	4	2
F102511	289	gi|477333528	phosphate acetyltransferase	76802.6	NCBInr	Escherichia coli P0305260.3;Escherichia coli	3	2
F102511	290	gi|545285136	outer membrane protein assembly factor yaeT	90610.5	NCBInr	Escherichia coli	5	4
F102511	290	gi|291321287	outer membrane protein assembly complex	90408.4	NCBInr	Shigella flexneri;Shigella;Shigella dysenteriae;Enterobacteriaceae;synthetic Escherichia coli C321.deltaA;Escherichia coli;Shigella boydii;Escherichia coli B088;Escherichia albertii;Escherichia	5	4
F102511	290	gi|447163657	outer membrane protein assembly factor YaeT	89688.2	NCBInr	Salmonella enterica;Escherichia fergusonii	4	4
F102511	291	gi|136429	RecName: Full=Trypsin; Flags: Precursor	25078.1	NCBInr	Sus scrofa	2	2
F102511	292	gi|41936	tryptophanase	53097.7	NCBInr	Escherichia fergusonii;Escherichia fergusonii ECD227;Citrobacter sp. MGH 55;Escherichia sp. HT073016;Escherichia coli MS 146-1;Escherichia coli MS 21-1;Escherichia albertii;Escherichia albertii NBRC 107761;Citrobacter farmeri GTC 1319;Escherichia coli MS 84-1;Escherichia coli 910096-2;Shigella flexneri;Enterobacteriaceae;Escherichia coli M919;Escherichia coli MS 57-2;Escherichia coli;Escherichia …	8	3
F102511	292	gi|492115609	L-cysteine desulfhydrase	53271.8	NCBInr	Shigella flexneri;Pasteurella dagmatis;Serratia sp. DD3;Pantoea ananatis;Kluyvera ascorbata;Mannheimia varigena;Pasteurella bettyae;Edwardsiella tarda;Enterobacteriaceae bacterium ATCC 29904;Pasteurella multocida;Leclercia adecarboxylata;Edwardsiella;Enterobacter lignolyticus;Escherichia coli;Pantoea stewartii	5	2
F102511	293	gi|345343379	UTP-glucose-1-phosphate uridylyltransferase	31086.8	NCBInr	Citrobacter sp. MGH 55;Escherichia fergusonii;Enterobacteriaceae;Citrobacter rodentium;Citrobacter amalonaticus Y19;Salmonella enterica subsp. enterica serovar Enteritidis str. EC20130347;Escherichia coli;Citrobacter farmeri GTC 1319;Shigella;Escherichia coli DEC5A;Salmonella enterica;Escherichia albertii;Escherichia coli 2534-86;Escherichia;Salmonella bongori	8	4
F102511	293	gi|737920192	UTP--glucose-1-phosphate uridylyltransferase	32968	NCBInr	Kosakonia radicincitans	7	3
F102511	294	gi|414234	thiF	27169.8	NCBInr	Escherichia sp. TW09231;Escherichia fergusonii;Escherichia coli 2867750;Shigella sonnei;Escherichia albertii NBRC 107761;Escherichia coli LAU-EC10;Shigella flexneri 2930-71;Escherichia coli;Escherichia sp. TW14182;Escherichia albertii;Escherichia coli H736;Shigella flexneri;Shigella sonnei Ss046;Escherichia coli M718;Shigella dysenteriae 1617;Escherichia coli B185;Escherichia;Enterobacteriaceae;S…	3	2
F102511	295	gi|42932	unnamed protein product	11964.5	NCBInr	Escherichia coli CFT073;Escherichia albertii KF1;Salmonella enterica subsp. enterica serovar Enteritidis str. EC20121004;Salmonella enterica subsp. enterica serovar Enteritidis str. SA20082034;Cedecea neteri;Mangrovibacter sp. MFB070;Yokenella regensburgei;Shigella;Tatumella saanichensis;Enterobacter lignolyticus;Leclercia adecarboxylata;Enterobacteriaceae bacterium strain FGI 57;Cronobacter helv…	5	2
F102511	296	gi|291071342	periplasmic glucan biosynthesis protein, MdoG	60609.8	NCBInr	Citrobacter sp. MGH 55;Citrobacter freundii MGH 56;Citrobacter youngae;Enterobacteriaceae;Citrobacter;Citrobacter freundii CFNIH1;Citrobacter sp. CIP 55.13;Citrobacter freundii GTC 09629;Citrobacter freundii ATCC 8090 = MTCC 1658;Citrobacter youngae ATCC 29220;Citrobacter freundii;Citrobacter farmeri GTC 1319;Citrobacter braakii;Citrobacter werkmanii NBRC 105721	8	3
F102511	296	gi|494616204	glucan biosynthesis protein D	58474.5	NCBInr	Kosakonia radicincitans	8	3
F102511	296	gi|55670066	Chain A, Crystal Structure Of Escherichia Coli Opgg	56312	NCBInr	nospecies	8	3
F102511	297	gi|320089959	Chain A, The Structure Of The Dimeric E.Coli Mind-Atp Complex	28562	NCBInr	nospecies	10	2
F102511	298	gi|391320966	glutamate-1-semialdehyde-2,1-aminomutase, partial	37589.8	NCBInr	Shigella flexneri;Shigella flexneri 1235-66	5	3
F102511	298	gi|502755009	glutamate-1-semialdehyde aminotransferase	46065.8	NCBInr	Xenorhabdus szentirmaii;Xenorhabdus doucetiae;Xenorhabdus cabanillasii;Xenorhabdus bovienii;Morganella morganii	4	2
F102511	299	gi|147276	pyruvate kinase I (EC 2.7.1.40)	50675	NCBInr	Enterobacter sp. 638;Shigella;Ceratitis capitata;Enterobacter cloacae;Klebsiella;Cedecea davisae;Enterobacteriaceae bacterium ATCC 29904;Enterobacteriaceae bacterium strain FGI 57;Yokenella regensburgei;Escherichia coli MS 16-3;Pluralibacter gergoviae;Shigella flexneri;Escherichia coli 3030-1;Salmonella enterica subsp. enterica serovar London str. CFSAN001081;synthetic Escherichia coli C321.delta…	4	3
F102511	300	gi|447044607	phosphohydrolase MutT	28168.1	NCBInr	Enterobacteriaceae;Shigella flexneri;Shigella sonnei;Escherichia coli;Shigella dysenteriae	3	3
F102511	301	gi|517578289	isocitrate dehydrogenase	44857.2	NCBInr	Andreprevotia chitinilytica;Chitiniphilus shinanonensis	9	2
F102511	302	gi|133976	RecName: Full=30S ribosomal protein S6; Contains: RecName: Full=30S ribosomal protein S6, fully modified isoform; Contains: RecName: Full=30S ribosomal protein S6, non-modified isoform	15693.6	NCBInr	Enterobacteriaceae;synthetic construct;Escherichia coli K-12;Escherichia coli;Escherichia	3	3
F102511	303	gi|41627	unnamed protein product	54890.5	NCBInr	Klebsiella;Ceratitis capitata;Klebsiella pneumoniae;Escherichia coli LY180;Salmonella enterica subsp. enterica serovar Paratyphi A str. ATCC 11511;Cronobacter dublinensis;Escherichia sp. HT073016;Enterobacter lignolyticus;Escherichia vulneris NBRC 102420;Buttiauxella agrestis;Escherichia coli;Enterobacteriaceae bacterium ATCC 29904;Cronobacter muytjensii;Leclercia adecarboxylata;Enterobacter mori…	2	2
F102511	304	gi|365747466	Maltose-binding periplasmic protein	44881.3	NCBInr	Enterobacter cloacae complex;Enterobacter cloacae EcWSU1;Enterobacter sp. BIDMC 26	5	2
F102511	304	gi|809263	Chain 1, Refined Structures Of Two Insertion(Slash)deletion Mutants Probe Function Of The Maltodextrin Binding Protein	39897.4	NCBInr	nospecies	5	2
F102511	304	gi|446618072	sugar ABC transporter substrate-binding protein	43038.3	NCBInr	Salmonella bongori	5	2
F102511	305	gi|1729758	belongs to alcohol dehydrogenase /rybitol dehydrogenase family	28087.5	NCBInr	Escherichia fergusonii;Shigella boydii Sb227;Escherichia coli CFT073;Escherichia coli O157:H7 str. EDL933;Shigella flexneri;Escherichia coli P0304816.6;Enterobacteriaceae;Escherichia coli MS 200-1;Escherichia coli MS 57-2;Shigella dysenteriae Sd197;Escherichia coli HVH 190 (4-3255514);Escherichia coli;Escherichia coli 908632;Shigella dysenteriae;Escherichia coli UTI89;Escherichia coli K-12;Escher…	4	4
F102511	305	gi|486351879	oxidoreductase ucpA	28104.5	NCBInr	Escherichia coli	3	3
F102511	306	gi|42591	unnamed protein product	56809.8	NCBInr	Enterobacter mori;Ceratitis capitata;Klebsiella pneumoniae;Shigella;Shigella boydii;Escherichia coli P0302308.2;Klebsiella;Enterobacter;Enterobacter sp. UCD-UG_FMILLET;Yokenella regensburgei;Enterobacter sp. Bisph1;Salmonella bongori;Shigella flexneri;Raoultella;Enterobacteriaceae;Klebsiella oxytoca;Enterobacter cloacae;Enterobacter cloacae complex;Klebsiella sp. KTE92;Citrobacter farmeri GTC 131…	2	2
F102511	308	gi|323960278	PmbA protein	48214.3	NCBInr	Escherichia fergusonii B253;Escherichia coli 1-182-04_S4_C3;Shigella;Escherichia sp. HT073016;Escherichia coli 7-233-03_S4_C3;Escherichia coli O103:H25 str. CVM9340;Escherichia coli P0304816.2;Shigella flexneri;Escherichia coli O121:H19 str. 2009C-4050;Escherichia coli O177:NM str. 2010C-4558;Escherichia coli 2-474-04_S4_C2;Escherichia coli MP021552.12;Enterobacteriaceae bacterium LSJC7;Escherich…	2	2
F102511	309	gi|151941781	hypothetical protein SCY_0695	64878.7	NCBInr	Ceratitis capitata;Escherichia coli 2867750;Salmonella enterica subsp. enterica serovar Senftenberg str. A4-543;Escherichia coli MS 198-1;Citrobacter koseri;Enterobacteriaceae bacterium strain FGI 57;Salmonella enterica subsp. enterica serovar Cubana str. 76814;Escherichia coli MS 16-3;Escherichia albertii;Salmonella enterica subsp. enterica serovar Typhimurium str. 36618;Shigella flexneri;Salmon…	6	3
F102511	309	gi|503511996	ATP phosphoribosyltransferase	33545.5	NCBInr	Gallibacterium anatis;Gallibacterium genomosp. 1;Gallibacterium genomosp. 2	5	2
F102511	310	gi|227854	fruR gene	38152.8	NCBInr	nospecies	3	2
F102511	311	gi|4929869	Chain A, Beta-Ketoacyl Carrier Protein Synthase As A Drug Target, Implications From The Crystal Structure Of A Complex With The Inhibitor Cerulenin.	43115.6	NCBInr	nospecies	2	2
F102511	312	gi|466691	unnamed protein product	40536.7	NCBInr	Shigella;Shigella boydii;Shigella sonnei;Shigella boydii Sb227;Escherichia coli MP021552.12;Escherichia coli MS 198-1;Escherichia coli;Escherichia coli O145:H28 str. RM13514;Escherichia coli CFT073;Escherichia coli O157:H7 str. EDL933;Escherichia coli O157:H43 str. T22;Escherichia coli MS 107-1;Escherichia coli MP021552.7;Escherichia coli 910096-2;Shigella flexneri;Escherichia coli 907672;Escheri…	2	2
F102511	313	gi|447076936	glutathione peroxidase	20613.4	NCBInr	Shigella flexneri	6	3
F102511	313	gi|489120736	MULTISPECIES: glutathione peroxidase	20550.2	NCBInr	Citrobacter freundii MGH 56;Citrobacter youngae;Enterobacteriaceae;Citrobacter;Citrobacter freundii CFNIH1;Citrobacter sp. KTE151;Citrobacter sp. CIP 55.13;Escherichia coli ISC11;Yokenella regensburgei;Citrobacter sp. KTE30;Citrobacter sp. KTE32;Citrobacter freundii;Citrobacter braakii;Citrobacter werkmanii NBRC 105721	4	2
F102511	314	gi|34811363	Chain A, Crystal Structure Of The Lipoprotein Localization Factor, Lola	20310	NCBInr	nospecies	3	2
F102511	315	gi|26110186	Protein-export membrane protein secG	13137.9	NCBInr	Shigella flexneri 2002017;Shigella;Shigella flexneri;Enterobacteriaceae;Escherichia sp. 3_2_53FAA;Shigella flexneri 5 str. 8401;Escherichia coli;Shigella flexneri 4343-70;Shigella flexneri 2930-71;Shigella boydii;Escherichia coli CFT073;Escherichia;Piscirickettsia salmonis	4	2
F102511	316	gi|134104519	Chain A, Single Chain Integration Host Factor Protein (Scihf2) In Complex With Dna	22825.8	NCBInr	nospecies	9	3
F102511	316	gi|516015089	transcriptional regulator	11285	NCBInr	Gayadomonas joobiniege	8	2
F102511	316	gi|491494267	integration host factor subunit alpha	11270.1	NCBInr	Moritella;Aeromonas diversa;Moritella sp. PE36	8	2
F102511	317	gi|391434044	ribosomal protein L30	4829.6	NCBInr	secondary endosymbiont of Heteropsylla cubana;Candidatus Baumannia cicadellinicola;Serratia;Enterobacteriaceae;Serratia plymuthica;Pantoea sp. PSNIH1;Yersinia pestis PY-02;Providencia stuartii	8	2
F102511	318	gi|693194771	6,7-dimethyl-8-ribityllumazine synthase	16146.6	NCBInr	Escherichia coli	5	3
F102511	318	gi|751929582	6,7-dimethyl-8-ribityllumazine synthase	16146.6	NCBInr	Raoultella ornithinolytica	5	3
F102511	318	gi|91071057	riboflavin synthase beta chain	19811.6	NCBInr	Shigella flexneri;Klebsiella pneumoniae;Enterobacteriaceae;Escherichia coli MS 16-3;Escherichia coli MS 200-1;Escherichia coli;Escherichia coli G3/10;Escherichia coli UTI89;Escherichia coli MS 110-3;Escherichia	5	3
F102511	318	gi|446943904	6,7-dimethyl-8-ribityllumazine synthase	16132.6	NCBInr	Shigella flexneri;Citrobacter freundii MGH 56;Escherichia coli DORA_A_5_14_21;Escherichia coli 179100;Enterobacteriaceae;Citrobacter;Shigella boydii;Escherichia coli;Citrobacter braakii	4	2
F102511	318	gi|488367650	6,7-dimethyl-8-ribityllumazine synthase	16119.6	NCBInr	Escherichia hermannii	3	2
F102511	319	gi|446565092	acetaldehyde reductase	35947.3	NCBInr	Salmonella enterica subsp. enterica serovar Enteritidis str. EC20120994;Salmonella enterica subsp. enterica serovar Bareilly str. CFSAN000219;Salmonella enterica;Salmonella enterica subsp. enterica serovar Agona str. SA-4;Salmonella enterica subsp. enterica serovar Mbandaka str. ATCC 51958;Salmonella enterica subsp. enterica serovar Enteritidis str. SA20100349;Salmonella bongori;Salmonella enteri…	4	3
F102511	320	gi|41090	cytidine deaminase	36203.3	NCBInr	Shigella flexneri;Escherichia fergusonii;Escherichia coli P0304816.10;Enterobacteriaceae;Escherichia coli UMEA 3337-1;Shigella flexneri 1235-66;Escherichia;Shigella;Escherichia coli IS25;Shigella dysenteriae;Escherichia albertii;Escherichia coli K-12;Escherichia coli	3	2
F102511	321	gi|3318818	Chain C, Carbamoyl Phosphate Synthetase From Escherichia Coli	41632.2	NCBInr	nospecies	13	2
F102511	322	gi|1093598	peptidyl-tRNA hydrolase	21094.1	NCBInr	nospecies	3	2
F102511	323	gi|490522234	oxoacyl-ACP reductase	27946.3	NCBInr	Cronobacter pulveris;Cronobacter turicensis;Cronobacter muytjensii;Cronobacter condimenti;Cronobacter sakazakii;Cronobacter malonaticus;Cronobacter dublinensis;Cronobacter universalis;Cronobacter helveticus	4	2
F102511	323	gi|215261441	Chain A, Crystal Structure Of Putatitve Short Chain Dehydrogenase From Shigella Flexneri 2a Str. 301	28540.3	NCBInr	nospecies	4	2
F102511	324	gi|145220	alanyl-tRNA synthetase	96405.9	NCBInr	Escherichia coli STEC_MHI813;Shigella;Escherichia coli 3-373-03_S3_C3;Escherichia coli 1-250-04_S1_C3;Escherichia coli 113303;Escherichia coli O145:H28 str. RM13516;Escherichia coli 2864350;Escherichia coli P0304816.3;Escherichia coli O157:H7 str. 1044;Escherichia coli P0304816.7;Escherichia coli MS 200-1;Escherichia coli 2747800;Escherichia coli APEC IMT5155;Escherichia coli BCE007_MS-11;Escheri…	3	2
F102511	325	gi|4584723	unnamed protein product	41190.8	NCBInr	Escherichia sp. TW09231;Escherichia coli ISC7;Shigella;Escherichia sp. HT073016;Salmonella enterica subsp. enterica serovar Bareilly str. CFSAN000216;Citrobacter koseri;Enterobacter sp. Bisph1;Leclercia adecarboxylata;Salmonella enterica subsp. enterica serovar Oranienburg str. S-76;Shigella flexneri;Salmonella enterica subsp. enterica serovar Rubislaw str. A4-653;Klebsiella pneumoniae IS10;Esche…	5	2
F102511	326	gi|723052203	oxidoreductase	20216.2	NCBInr	Escherichia coli	5	3
F102511	326	gi|26108425	Protein ydjA	20845.5	NCBInr	Shigella boydii;Escherichia sp. TW15838;Escherichia coli OK1357;Escherichia coli MS 198-1;Escherichia coli 042;Escherichia coli MS 21-1;Escherichia coli CFT073;Escherichia coli MS 16-3;Shigella flexneri;Enterobacteriaceae;Escherichia coli 908675;Escherichia coli MS 57-2;Escherichia sp. KTE159;Escherichia coli;Shigella dysenteriae;Escherichia coli M718;Escherichia coli UTI89;Escherichia	5	3
F102511	327	gi|81247330	conserved hypothetical protein	30466.6	NCBInr	Escherichia coli 113303;Escherichia coli DEC3B;Shigella boydii Sb227;Shigella;Escherichia coli MS 185-1;Escherichia coli B354;Escherichia coli SE15;Escherichia coli MS 84-1;Shigella flexneri;Enterobacteriaceae;Escherichia coli MS 16-3;Escherichia coli;Escherichia coli DEC4B;Shigella dysenteriae;Escherichia coli B088;Escherichia coli D9;Escherichia;Escherichia coli MS 115-1	3	2
F102511	328	gi|390354572	PREDICTED: glucose-6-phosphate isomerase-like	61801.6	NCBInr	Strongylocentrotus purpuratus;Flavobacterium indicum	4	2
F102511	329	gi|195631061	chromosome partition protein MukE	28246.3	NCBInr	Klebsiella;Escherichia coli P0299917.5;Salmonella enterica subsp. enterica serovar Heidelberg str. N26457;Enterobacter lignolyticus;Klebsiella sp. 10982;Escherichia coli O123:H11 str. 2009C-3307;Escherichia coli 5-172-05_S1_C1;Citrobacter sp. MGH 55;Escherichia coli BCE019_MS-13;Escherichia coli P0302293.7;Salmonella enterica subsp. enterica serovar Bareilly str. CFSAN001087;Trichuris trichiura;E…	3	2
F102511	330	gi|30749573	Chain A, Crystal Structure Of E24q Mutant Of Phenylalanine-Regulated 3-Deoxy-D-Arabino-Heptulosonate-7-Phosphate Synthase (Dahp Synthase) From Escherichia Coli In Complex With Mn2+ And Pep	38383.7	NCBInr	nospecies	3	2
F102511	331	gi|912476	unnamed protein product	60113.4	NCBInr	Enterobacter sp. 638;Rahnella;Escherichia coli APEC O1;Hafnia alvei ATCC 13337;Escherichia sp. HT073016;Enterobacter sp. E20;Buttiauxella agrestis;Yokenella regensburgei;Salmonella enterica subsp. enterica serovar Heidelberg str. N189;Shigella flexneri;Salmonella enterica subsp. enterica serovar Rubislaw str. A4-653;Citrobacter freundii;Enterobacter cloacae;Enterobacter sp. MGH 22;Cedecea davisae…	8	2
F102511	331	gi|427308601	aldehyde dehydrogenase B	43937.2	NCBInr	Escherichia coli 97.1742	5	2
F102511	332	gi|42366	pfkA	35134.6	NCBInr	Shigella sonnei;Enterobacteriaceae;Escherichia coli P0302308.3;Escherichia coli;Shigella boydii;Escherichia coli UTI89;Escherichia;Escherichia coli KO11FL;Escherichia coli MS 84-1	7	3
F102511	333	gi|445940131	transcriptional regulator	23851.8	NCBInr	Shigella flexneri;Shigella;Escherichia sp. KTE96;Enterobacteriaceae;Escherichia;Escherichia coli CE418;Escherichia albertii;Klebsiella pneumoniae IS22;Escherichia coli	3	2
F102511	334	gi|446040022	MULTISPECIES: asparaginyl-tRNA synthetase	52737.5	NCBInr	Klebsiella;Klebsiella pneumoniae;Cronobacter dublinensis;Enterobacter lignolyticus;Cronobacter sakazakii;Enterobacter aerogenes;Citrobacter koseri;Enterobacteriaceae bacterium ATCC 29904;Cronobacter muytjensii;Leclercia adecarboxylata;Shigella flexneri;Klebsiella pneumoniae MRSN 1319;Citrobacter;Enterobacteriaceae bacterium LSJC7;Enterobacter cloacae;Trabulsiella guamensis;Cronobacter malonaticus…	3	3
F102511	335	gi|447041189	molecular chaperone DnaJ	41574.7	NCBInr	Klebsiella;Klebsiella pneumoniae;Escherichia fergusonii;Shigella flexneri;Escherichia sp. HT073016;Raoultella planticola;Shigella;Citrobacter koseri;Leclercia adecarboxylata;Escherichia albertii;Citrobacter farmeri GTC 1319;Citrobacter sp. MGH 55;Enterobacteriaceae;Raoultella ornithinolytica;Enterobacter cloacae;Escherichia coli;Escherichia sp. KTE159;Kluyvera ascorbata;Shigella dysenteriae;Klebs…	6	2
F102511	336	gi|146724	enzyme III-Man function protein (manX (ptsL))	34388.2	NCBInr	Escherichia coli ISC7;Enterobacter mori;Shigella;Cronobacter dublinensis;Escherichia sp. HT073016;Enterobacter sp. E20;Buttiauxella agrestis;Raoultella planticola;Citrobacter koseri;Enterobacter sp. FB;Salmonella enterica subsp. enterica serovar Bareilly str. CFSAN000212;Yokenella regensburgei;Enterobacter sp. EGD-HP1;Klebsiella pneumoniae IS53;Salmonella enterica subsp. enterica serovar Rubislaw…	2	2
F102511	337	gi|20150749	Chain B, E. Coli Quinol-Fumarate Reductase With Bound Inhibitor Hqno	27601.4	NCBInr	nospecies	2	2
F102511	337	gi|446752219	fumarate reductase iron-sulfur subunit	27770.4	NCBInr	Salmonella bongori	2	2
F102511	338	gi|446829993	MULTISPECIES: hypothetical protein	26577	NCBInr	Enterobacteriaceae	3	2
F102511	338	gi|22219064	Chain A, Crystal Structure Of E.Coli Yebc	26858.1	NCBInr	nospecies	3	2
F102511	339	gi|333386187	ribulose-phosphate 3-epimerase	24890.9	NCBInr	Enterobacter sp. 638;Escherichia albertii KF1;Escherichia fergusonii;Enterobacter sp. MR1;Enterobacter;Enterobacter asburiae;Shigella;Escherichia albertii;Cucumis sativus;Shigella flexneri;Enterobacter cloacae EcWSU1;Enterobacter hormaechei;Enterobacteriaceae;Enterobacter cloacae;Escherichia coli;Enterobacter cloacae complex;Enterobacter cancerogenus;Shigella boydii;Enterobacter hormaechei ATCC 4…	3	2
F102511	340	gi|490278703	2-C-methyl-D-erythritol 2,4-cyclodiphosphate synthase	17014.9	NCBInr	Klebsiella pneumoniae;Enterobacter;Citrobacter sp. 30_2	4	2
F102511	340	gi|20663758	Chain A, Structure Of 2c-Methyl-D-Erythritol-2,4-Cyclodiphosphate Synthase	17049.8	NCBInr	nospecies	4	2
F102511	341	gi|26110178	Ribosome-binding factor A	15809.1	NCBInr	Enterobacter mori;Ceratitis capitata;Klebsiella pneumoniae;Escherichia vulneris NBRC 102420;Enterobacteriaceae bacterium ATCC 29904;Enterobacter lignolyticus;Yokenella regensburgei;Enterobacter sp. Bisph2;Shigella flexneri;Enterobacter sp. 638;Citrobacter youngae;Enterobacter cloacae;Salmonella enterica;Trabulsiella guamensis;Citrobacter farmeri GTC 1319;Escherichia coli CFT073;Salmonella enteric…	2	2
F102511	342	gi|499224124	MULTISPECIES: molecular chaperone	15360.8	NCBInr	Enterobacteriaceae	3	2
F102511	343	gi|384472038	rhodanese-like domain protein	15110.3	NCBInr	Shigella flexneri;Shigella;Escherichia coli DORA_A_5_14_21;Escherichia coli AI27;Enterobacteriaceae;Shigella dysenteriae 1617;Escherichia;Shigella sonnei 3233-85;Shigella dysenteriae;Escherichia coli;Escherichia sp. TW09308	2	2
F102511	344	gi|332765188	mlaC	23141.1	NCBInr	Escherichia coli ISC7;Citrobacter freundii MGH 56;Shigella sonnei;Citrobacter youngae;Citrobacter rodentium;Citrobacter sp. CIP 55.13;Shigella flexneri 1235-66;Shigella flexneri 2930-71;Escherichia coli TX1999;Escherichia albertii;Escherichia coli PA41;Shigella flexneri;Pantoea sp. 3.5.1;Enterobacteriaceae;Citrobacter;Citrobacter freundii CFNIH1;Pantoea vagans;Escherichia coli;Salmonella bongori;…	2	2
F102511	345	gi|51247635	Chain A, Putative Phosphatase Ynic From Escherichia Coli K12	24682.6	NCBInr	nospecies	4	2
F102511	346	gi|145398	ATPase delta-subunit	19420	NCBInr	Shigella flexneri;Escherichia coli EC4100B;Acinetobacter baumannii;Escherichia coli;Enterobacteriaceae;Shigella dysenteriae;Escherichia albertii;Salmonella enterica subsp. enterica serovar Typhimurium;Escherichia	2	2
F102511	347	gi|9955203	Chain A, Crystal Structure Of The E.Coli Thioesterase Ii, A Homologue Of The Human Nef-Binding Enzyme	31872.3	NCBInr	nospecies	3	2
F102511	348	gi|446831290	N-acetyltransferase	18535.3	NCBInr	Enterobacteriaceae;Escherichia coli O26:H11 str. 2010C-4430;Shigella;Escherichia coli;Shigella flexneri	3	2
F102511	349	gi|446047158	cytidylate kinase	24802.1	NCBInr	Shigella flexneri	3	2
F102511	350	gi|446914108	LuxR family transcriptional regulator	22860.9	NCBInr	Shigella flexneri;Shigella boydii;Shigella sonnei;Shigella dysenteriae;Escherichia coli 179550;Enterobacteriaceae;Escherichia coli	3	2
F102511	351	gi|447215539	keto-acid formate acetyltransferase	85306.6	NCBInr	Klebsiella;Enterobacter mori;Klebsiella pneumoniae;Ceratitis capitata;Leclercia adecarboxylata;Citrobacter koseri;Enterobacteriaceae bacterium ATCC 29904;Enterobacter lignolyticus;Yokenella regensburgei;Klebsiella sp. 10982;Enterobacter sp. Bisph1;Citrobacter sp. MGH 55;Citrobacter;Enterobacter sp. 638;Enterobacteriaceae bacterium LSJC7;Enterobacter cloacae;Salmonella enterica subsp. enterica ser…	2	2
F102511	352	gi|47664	unnamed protein product	27419.2	NCBInr	Klebsiella pneumoniae;Escherichia coli P0302308.2;Enterobacteriaceae bacterium B14;Shigella flexneri;Escherichia coli BCE006_MS-23;Escherichia coli 908525;Shimwellia blattae;Yersinia enterocolitica;Beauveria bassiana D1-5;uncultured Kineococcus sp.;Salmonella enterica subsp. enterica serovar Enteritidis str. EC20120685;Salmonella enterica subsp. enterica serovar Typhimurium;Escherichia coli;Plaut…	2	2
F102512	1	gi|446788306	MULTISPECIES: outer membrane porin protein C	41376.8	NCBInr	Enterobacteriaceae	220	17
F102512	1	gi|496267301	outer membrane protein C, partial	39287.5	NCBInr	Shigella flexneri 3a	183	13
F102512	1	gi|446788325	outer membrane porin protein C	41150.8	NCBInr	Escherichia coli	107	13
F102512	1	gi|446788299	MULTISPECIES: outer membrane porin protein C	40483.5	NCBInr	Escherichia;Escherichia coli	87	13
F102512	1	gi|486356275	outer membrane protein C	40486.5	NCBInr	Escherichia coli	86	10
F102512	1	gi|693256388	membrane protein	40728.6	NCBInr	Escherichia coli	72	11
F102512	1	gi|446788332	outer membrane porin protein C	41237.8	NCBInr	Escherichia albertii	62	11
F102512	1	gi|446788260	outer membrane porin protein C	41285.7	NCBInr	Salmonella enterica;Salmonella bongori	43	9
F102512	1	gi|502670705	outer membrane porin protein C	40805.5	NCBInr	Citrobacter rodentium	33	5
F102512	1	gi|635724359	outer membrane protein C	41073.7	NCBInr	Citrobacter sp. MGH 55	29	5
F102512	1	gi|493734490	outer membrane porin protein C	40074.2	NCBInr	Citrobacter youngae	29	7
F102512	1	gi|446659937	MULTISPECIES: outer membrane porin protein C	40264.4	NCBInr	Escherichia;Escherichia coli	28	4
F102512	1	gi|355419777	Outer membrane porin protein nmpC precursor	41887.2	NCBInr	Escherichia;Escherichia coli str. 'clone D i2';Escherichia sp. TW09276;Escherichia coli 1-392-07_S4_C1;Escherichia coli	26	4
F102512	1	gi|487471683	outer membrane porin protein ompD	40292.5	NCBInr	Escherichia coli	25	4
F102512	1	gi|391317704	outer membrane porin protein ompD	39058.6	NCBInr	Shigella flexneri;Shigella flexneri 1235-66	24	6
F102512	1	gi|446659906	outer membrane porin protein C	39592.1	NCBInr	Escherichia coli	22	3
F102512	1	gi|671536916	membrane protein	40974.5	NCBInr	Cronobacter sp. 1383	19	4
F102512	1	gi|493175546	outer membrane porin protein C	39777	NCBInr	Enterobacter cancerogenus	19	5
F102512	1	gi|746217849	porin	39686	NCBInr	Escherichia coli	19	5
F102512	1	gi|446691696	outer membrane phosphoporin protein E	39677.2	NCBInr	Salmonella bongori	19	6
F102512	1	gi|491085534	outer membrane porin protein C	40962.5	NCBInr	Serratia fonticola;Serratia sp. S4;Serratia odorifera;Serratia plymuthica;Serratia marcescens;Serratia	19	3
[truncated: 25,339 more rows]
