# Supplementary material for: Estimating relative biomasses of organisms in microbiota using “phylopeptidomics”
Source: Microbiome. 2020 Mar 6;8:30. doi: 10.1186/s40168-020-00797-x (PMC7060547; doi:10.1186/s40168-020-00797-x)
Supplement: Supplementary file 8 — Additional file 7: Supplementary Table SIV. Quantitation of a mock community sample with same protein content per organism from Kleiner et al. [file 40168_2020_797_MOESM7_ESM.xlsx]

## Sheet: Table SIV
Supplementary TABLE SIV: Quantitation of a mock community sample with same protein content per organism from Kleiner et al.
File : Run5_P1_2000ng.raw downloaded from:
https://www.ebi.ac.uk/pride/archive/projects/PXD006118/files
Species	P (equal protein amounts)	Expected	Expected %	Kleiner	Kleiner %	Kleiner / Expected ratio	Phylopeptidomics	Phylopeptidomics %	Phylopeptidomics / Expected ratio
Agrobacterium tumefaciens	642.7	642.7	0.0434783	7747	0.0580048	1.33411	1346.1	0.0470345	1.08179
Alteromonas macleodii	642.7	642.7	0.0434783	4052	0.0303389	0.697794	508.8	0.0177782	0.408897
Bacillus subtilis	642.7	642.7	0.0434783	4296	0.0321658	0.739813	934.8	0.0326632	0.751253
Burkholderia xenovorans	642.7	642.7	0.0434783	0	0	0	200.6	0.00700923	0.161212
Chlamydomonas reinhardtii	642.7	642.7	0.0434783	1227	0.00918702	0.211301	928.2	0.0324325	0.745949
Chromobacterium violaceum	642.7	642.7	0.0434783	5452	0.0408212	0.938888	1154.6	0.0403433	0.927895
Cupriavidus metallidurans	642.7	642.7	0.0434783	7664	0.0573833	1.31982	2464.8	0.0861234	1.98084
Escherichia coli	642.7	642.7	0.0434783	11652	0.087243	2.00659	1821.1	0.0636317	1.46353
Nitrososphaera viennensis	642.7	642.7	0.0434783	2092	0.0156636	0.360263	1158.8	0.04049	0.93127
Paracoccus denitrificans	642.7	642.7	0.0434783	2948	0.0220728	0.507675	1742.5	0.0608853	1.40036
Pseudomonas denitrificans	642.7	642.7	0.0434783	9723	0.0727998	1.6744	1648.8	0.0576113	1.32506
Pseudomonas fluorescens	642.7	642.7	0.0434783	6708	0.0502254	1.15518	824.6	0.0288126	0.66269
Pseudomonas pseudoalcaligenes	642.7	642.7	0.0434783	9351	0.0700145	1.61033	1209.3	0.0422546	0.971855
Rhizobium leguminosarum bv. viciae 3841	642.7	1285.4	0.0869565	6666	0.0499109	0.573975	3717.6	0.129898	1.49383
Rhizobium leguminosarum bv. viciae VF39	642.7			8540
Roseobacter sp. AK199	642.7	642.7	0.0434783	6364	0.0476497	1.09594	575.8	0.0201192	0.462742
Salmonella enterica typhimurium (3 strains combined)	1928.1	1928.1	0.130435	19126	0.143204	1.0979	3359.6	0.117389	0.899982
Staphylococcus aureus ATCC 13709	642.7	1285.4	0.0869565	3004	0.0224921	0.258659	2508.6	0.0876538	1.00802
Staphylococcus aureus ATCC 25923	642.7			4107
Stenotrophomonas maltophilia	642.7	642.7	0.0434783	7858	0.0588359	1.35322	1477.5	0.0516258	1.18739
Thermus Thermophilus	642.7	642.7	0.0434783	4981	0.0372947	0.857777	1037.3	0.0362446	0.833627
Total		14782.1		133558			28619.4
Set to 0 as in Kleiner et al. Supplementary data 1 :
Desulfovibrio vulgaris
Nitrosomonas europaeae
Nitrosomonas ureae
Nitrosospira multiformis
